# Supplementary material for: Drugs Repurposing Using QSAR, Docking and Molecular Dynamics for Possible Inhibitors of the SARS-CoV-2 Mpro Protease
Source: Molecules. 2020 Nov 6;25(21):5172. doi: 10.3390/molecules25215172 (PMC7664330; doi:10.3390/molecules25215172)
Supplement: Supplementary file 1 [file molecules-25-05172-s001.zip]

Archive with 3 entries (3 files):
- Table S1.xlsx
- Table S2.docx
- Table S3.docx
