# Supplementary material for: Drugs Repurposing Using QSAR, Docking and Molecular Dynamics for Possible Inhibitors of the SARS-CoV-2 Mpro Protease
Source: Molecules. 2020 Nov 6;25(21):5172. doi: 10.3390/molecules25215172 (PMC7664330; doi:10.3390/molecules25215172)
Supplement: Supplementary file 1 [file molecules-25-05172-s001.zip › Table S1.xlsx]

## Sheet: Screened Drugs
chembl_id	smiles	ProbClass1	NAME	RANK
DB08949	O=C(O[C@H]1[C@H](OC(=O)C2=CC=CN=C2)[C@@H](OC(=O)C2=CC=CN=C2)[C@H](OC(=O)C2=CC=CN=C2)[C@H](OC(=O)C2=CC=CN=C2)[C@@H]1OC(=O)C1=CC=CN=C1)C1=CC=CN=C1	0.999	Inositol nicotinate	1
DB12178	CC(C)CN(C[C@@H](O)[C@H](CC1=CC=CC=C1)NC(=O)[C@H](CC(N)=O)NC(=O)C1=CC=C2C=CC=CC2=N1)C(=O)NC(C)(C)C	0.998	Telinavir	2
DB11669	CC(C)C[C@H](NC(=O)OC(C)(C)C)[C@@H](O)C(=O)O[C@H]1[C@@H]2OC(=O)O[C@@]22[C@@H](OC(=O)C3=CC=CC=C3)[C@@H]3[C@@]4(CO[C@@H]4C[C@H](O)[C@@]3(C)C(=O)[C@H](OC(C)=O)C(=C1C)C2(C)C)OC(C)=O	0.998	Ortataxel	3
DB13441	O=C(OCC(COC(=O)C1=CN=CC=C1)(COC(=O)C1=CN=CC=C1)COC(=O)C1=CN=CC=C1)C1=CN=CC=C1	0.997	Niceritrol	4
DB06573	CNC(=O)[C@@H](NC(=O)[C@H](CC(C)C)NC(=O)[C@@H](S)CCN1C(=O)N(C)C(C)(C)C1=O)C(C)(C)C	0.996	Rebimastat	5
DB12276	CC(C)OP(=O)(OC(C)C)C(CC1=CC(=C(O)C(=C1)C(C)(C)C)C(C)(C)C)P(=O)(OC(C)C)OC(C)C	0.994	Apomine	6
DB03614	C1(CC[C@@]2([C@@H](CC(N)=O)[C@@]3([C@@]4([N+]5=C([C@H]([C@@]4(CC(N)=O)C)CCC(N)=O)C(C)=C4[N+]6=C(C=C7[N+]8=C([C@H](C7(C)C)CCC(N)=O)C(C)=C2N3[Co-3]568([N+]2=CN([C@H]3O[C@@H]([C@@H](OP(O[C@@H](CN1)C)([O-])=O)[C@H]3O)CO)C1=CC(C)=C(C=C21)C)C)[C@H]([C@@]4(CC(N)=O)C)CCC(N)=O)C)[H])C)=O	0.994	Mecobalamin	7
DB13655	CCN(CC)C(=O)C1=CN=CC=C1	0.993	Nikethamide	8
DB00200	[N+]1=2[Co-3]345([N+]6=C7[C@H]([C@@](CC(=O)N)(C)[C@@]6([C@@]6(N3C(=C(C)C3=[N+]4C(C(C)(C)[C@@H]3CCC(=O)N)=CC3=[N+]5C(=C7C)[C@@](CC(=O)N)([C@@H]3CCC(=O)N)C)[C@@](C)([C@H]6CC(=O)N)CCC(NC[C@@H](C)OP(=O)(O[C@@H]3[C@H](O[C@H](N(C4=CC(=C(C=C14)C)C)C=2)[C@@H]3O)CO)[O-])=O)[H])C)CCC(=O)N)O[H]	0.993	Hydroxocobalamin	9
DB00786	CNC(=O)[C@@H](NC(=O)[C@H](CC(C)C)[C@H](O)C(=O)NO)C(C)(C)C	0.992	Marimastat	10
DB13576	[Al+3].[O-]C(=O)C1=CN=CC=C1.[O-]C(=O)C1=CN=CC=C1.[O-]C(=O)C1=CN=CC=C1	0.992	Aluminium nicotinate	11
DB01351	CCC1(CCC(C)C)C(=O)NC(=O)NC1=O	0.991	Amobarbital	12
DB15411	COC(=O)C1(CC1)OC(=O)C1=CN=CN1[C@H](C)C1=CC=CC=C1	0.991	ABP-700	13
DB13005	CNC(=O)C1=NC=CC(OC2=CC(F)=C(C=C2)N=C(O)NC2=CC(=NN2C2=CC=C3N=CC=CC3=C2)C(C)(C)C)=C1	0.988	Rebastinib	14
DB09275	[K+].[K+].[K+].[K+].[K+].[Bi+3].[O-]C(=O)CC([O-])(CC([O-])=O)C([O-])=O.[O-]C(=O)CC([O-])(CC([O-])=O)C([O-])=O	0.987	Bismuth subcitrate potassium	15
DB11585	CC(CC1=C(O)C(=CC(C)=C1)N1N=C2C=CC=CC2=N1)C[Si](C)(O[Si](C)(C)C)O[Si](C)(C)C	0.987	Drometrizole trisiloxane	16
DB12635	CC1=CC=CC(=C1)C1=CC=C2N(CC3=CC=C(C=C3)C(C)(C)C)C=C(C(=O)C(O)=O)C2=C1	0.985	Aleplasinin	17
DB01583	[Na+].[Na+].N[C@@H](CC1=CC(I)=C(OC2=CC(I)=C(O)C=C2)C(I)=C1)C([O-])=O.N[C@@H](CC1=CC(I)=C(OC2=CC(I)=C(O)C(I)=C2)C(I)=C1)C([O-])=O	0.984	Liotrix	18
DB11820	CC1CS(=O)(=O)CCN1\N=C\C1=CC=C(O1)[N+]([O-])=O	0.983	Nifurtimox	19
DB00677	CC(C)OP(F)(=O)OC(C)C	0.982	Isoflurophate	20
DB03319	[H][C@](N)(CC1=C(ON=C1[O-])C(C)(C)C)C(O)=O	0.982417		21
DB07719	[H]N(C)C(=O)[C@H]1CC2=C(CN1C(=O)OC(C)(C)C)C=C(C=C2)N([H])S(O)(=O)=O	0.982127		22
DB04636	CC(C)(C)OC(=O)[C@@H](N)CCC(N)=O	0.982006		23
DB12272	CC(C)(C)NC(=O)C1=CC=C(OC2=CC(F)=C(CC(O)=O)C=C2Cl)C(NS(=O)(=O)C2=CC=C(C=C2Cl)C2CC2)=C1	0.981658		24
DB00681	[H][C@]12C[C@@H](O[C@@H]3O[C@H](C)[C@@H](O)[C@H](N)[C@@H]3O)\C=C\C=C\C=C\C=C\C=C\C=C\C=C\[C@H](C)[C@@H](O)[C@@H](C)[C@H](C)OC(=O)C[C@H](O)C[C@H](O)CC[C@@H](O)[C@H](O)C[C@H](O)C[C@](O)(C[C@H](O)[C@H]1C(O)=O)O2	0.981177		25
DB14929	CCC(=O)NS(=O)(=O)C1=CC(Cl)=C(NC(=O)CC2=CC=C(Br)C(OC3=CC(=CC(Cl)=C3)C#N)=C2F)C=C1	0.981154		26
DB00817	CCN1C=C(C(O)=O)C(=O)C2=C1C=C(C=C2)C1=CC=NC=C1	0.980705		27
DB08545	[H][C@@](C)(OP(O)(=O)CC1=CC=C(C=C1)N=C(C)[O-])C1=CC=CC=C1	0.980505		28
DB02127	CC(C)OP(C)(=O)OC(C)C	0.979894		29
DB07000	CCS(=O)(=O)NC1=CC=C(F)C(C(=O)C2=CNC3=NC=C(C=C23)C2=CN=CC=C2)=C1F	0.97909		30
DB06887	CNC(=O)[C@@H]1CC2=CC=C(NS(O)(=O)=O)C=C2CN1C(=O)OC(C)(C)C	0.977917		31
DB13355	[H][C@@](C)(CC)C(=O)O[C@]1([H])[C@]([H])(OC(C)=O)C2=C(OC1(C)C)C=CC1=C2OC(=O)C=C1	0.976919		32
DB01805	[H][C@](N)(COP(O)(=O)OC(C)C)C(O)=O	0.976676		33
DB13725	CC(CC(C1=CC=CC=C1)C1=CC=CC=C1)NC(C)(C)C	0.976139		34
DB12448	CC(C)(C)C1=CC=C(CCC(O)COC2=CC=C(C=C2)C(O)=O)C=C1	0.975309		35
DB04329	C1=CC=C2C=NC=CC2=C1	0.97301		36
DB09254	NC(=O)CN1CC2=CC=CC=C2OC1=O	0.972592		37
DB01400	CN(C)C(=O)OC1=CC(=CC=C1)[N+](C)(C)C	0.971967		38
DB13799	CCN1C(=O)OC(C)(C)C1=O	0.971718		39
DB12517	C[C@H]1CN(C[C@@H](C)[C@]1(O)C1=CC=CC=C1)C(=O)[C@@H]1CN(C[C@H]1C1=CC=C(F)C=C1F)C(C)(C)C	0.969506		40
DB05884	CNC(=O)C1=C(OC2=CC(NS(C)(=O)=O)=C(OC(C)C)C=C12)C1=CC=C(F)C=C1	0.967936		41
DB09561	[Na+].[Na+].OCC(O)COP([O-])([O-])=O	0.96776		42
DB12614	CC(C)CC1=CC=C(C=C1)[C@@H](C)C(=O)NS(C)(=O)=O	0.965834		43
DB04846	CCN(CC)C(=O)NC1=CC=C(OCC(O)CNC(C)(C)C)C(=C1)C(C)=O	0.964938		44
DB03405	[H]N([C@@H](CC(C)C)C(=O)N([H])[C@@H]1CN(CC1=O)C(=O)[C@H](CC(C)C)N([H])C(=O)OCC1=CC=CC=C1)C(=O)OCC1=CC=CC=C1	0.96446		45
DB07426	OC(COC1=CC=CC(=C1)C1=CC=CC(=C1)C1=CC=CC=C1)(P(O)(O)=O)P(O)(O)=O	0.964177		46
DB00394	[H][C@@]12C[C@H](C)[C@](OC(=O)CC)(C(=O)COC(=O)CC)[C@@]1(C)C[C@H](O)[C@@]1(Cl)[C@@]2([H])CCC2=CC(=O)C=C[C@]12C	0.964033		47
DB13422	[H][C@]1(COC(=O)C2=CN=CC=C2)O[C@](O)(COC(=O)C2=CN=CC=C2)[C@@]([H])(OC(=O)C2=CN=CC=C2)[C@]1([H])OC(=O)C1=CN=CC=C1	0.963986		48
DB14981	OP(O)(=O)O[C@H]1[C@H](OP(O)(O)=O)[C@@H](OP(O)(O)=O)[C@H](OP(O)(O)=O)[C@H](OP(O)(O)=O)[C@@H]1OP(O)(O)=O	0.963527		49
DB08277	[H][C@@]12C[C@@]3([H])C[C@@](C1)(C[C@@]([H])(C2)[C@@]3([H])NC(=O)C(C)(C)OC1=C(Cl)C=C(F)C=C1)S(C)(=O)=O	0.963387		50
DB08664	[H][C@](CC)(C1=CC=CC(NC(=O)CNC(=O)OC(C)(C)C)=C1)C1=C(O)C2=CC=CC=C2OC1=O	0.963316		51
DB01013	[H][C@@]12C[C@H](C)[C@](OC(=O)CC)(C(=O)CCl)[C@@]1(C)C[C@H](O)[C@@]1(F)[C@@]2([H])CCC2=CC(=O)C=C[C@]12C	0.963245		52
DB04593	CC[C@@H](C)[C@@H](NS(=O)(=O)CC1=CC(=CC=C1)C(O)=O)C(=O)N[C@@H](CCC(N)=N)C(=O)NCC1=CC=C(C=C1)C(N)=N	0.962407		53
DB04353	[H]N([H])C(=O)CC[C@H](N([H])C(=O)[C@H](CC(=O)[C@H](CC1=CC=CC=C1)N([H])C(=O)OC(C)(C)C)CC1=CC=CC=C1)C(=O)N([H])[C@@H](CC1=CC=CC=C1)C(=O)N([H])[H]	0.961566		54
DB00333	CCC(=O)C(CC(C)N(C)C)(C1=CC=CC=C1)C1=CC=CC=C1	0.961334		55
DB11183	[Na+].[Na+].CCN(CC1=CC(=CC=C1)S([O-])(=O)=O)C1=CC=C(C=C1)C(C1=CC=C(C=C1)S([O-])(=O)=O)=C1C=CC(C=C1)=[N+](CC)CC1=CC(=CC=C1)S([O-])(=O)=O	0.961284		56
DB08973	[H][C@@]12C[C@@]3([H])[C@]4([H])C[C@H](F)C5=CC(=O)C=C[C@]5(C)[C@@]4(Cl)[C@@H](Cl)C[C@]3(C)[C@@]1(OC(C)(C)O2)C(=O)CO	0.960516		57
DB00421	[H][C@@]12CC[C@@]3(CCC(=O)O3)[C@@]1(C)CC[C@@]1([H])[C@@]2([H])[C@@]([H])(CC2=CC(=O)CC[C@]12C)SC(C)=O	0.959924		58
DB12334	CCC(=O)O[C@H]1C[C@H]2OC[C@@]2(OC(C)=O)[C@H]2[C@H](OC(=O)C3=CC=CC=C3)[C@]3(O)C[C@H](OC(=O)[C@H](O)[C@@H](NC(=O)OC(C)(C)C)C4=CC=CO4)C(C)=C([C@@H](O)C(=O)[C@]12C)C3(C)C	0.95937		59
DB14221	[H][C@@]12C[C@H](C)[C@](OC(=O)CC)(C(=O)CO)[C@@]1(C)C[C@H](O)[C@@]1(Cl)[C@@]2([H])CCC2=CC(=O)C=C[C@]12C	0.959039		60
DB12381	CN1N=CC2=CC(OC3=C(F)C=C(NC(=O)C4=CC=C(C)N(C4=O)C4=CC=C(F)C=C4)C=C3)=C(C=C12)C1=CNN=C1	0.957474		61
DB07404	OC(CC1=CC=CC(=C1)C1=CC(=CC=C1)C1=CC=CC=C1)(P(O)(O)=O)P(O)(O)=O	0.957265		62
DB02492	[H][C@@](O)(CN1C[C@@]([H])(O)[C@]([H])(O)[C@@]1([H])CO)C([H])(CO)OS([O-])([O-])[O-]	0.957243		63
DB14643	[H][C@@]12CC[C@](OC(=O)CC)(C(=O)COC(C)=O)[C@@]1(C)C[C@H](O)[C@@]1([H])[C@@]2([H])C[C@H](C)C2=CC(=O)C=C[C@]12C	0.956416		64
DB01701	C[C@@H](Cl)CCl	0.956023		65
DB00884	OC(CC1=CN=CC=C1)(P(O)(O)=O)P(O)(O)=O	0.955757		66
DB14883	CC(C)CC(=O)NC1=CC(=CN=C1)C1=CC2=C(NN=C2C2=NC3=C(C=NC=C3N2)C2=CC=CC(F)=C2)C=C1	0.955126		67
DB12719	CC(C)OC(=O)C1=CN(CC(C)(C)C2=C1NC1=CC=CC=C21)C(=O)C1=CC(F)=C(F)C=C1	0.954077		68
DB11279	CCN(CC)C1=CC=C(C=C1)C(C1=CC=CC=C1)=C1C=CC(C=C1)=[N+](CC)CC	0.953923		69
DB00603	[H][C@@]12CC[C@](OC(C)=O)(C(C)=O)[C@@]1(C)CC[C@@]1([H])[C@@]2([H])C[C@H](C)C2=CC(=O)CC[C@]12C	0.95373		70
DB00588	[H][C@@]12C[C@@H](C)[C@](OC(=O)CC)(C(=O)SCF)[C@@]1(C)C[C@H](O)[C@@]1(F)[C@@]2([H])C[C@H](F)C2=CC(=O)C=C[C@]12C	0.953706		71
DB02433	[H][C@@](O)(COP(O)(O)=O)[C@@]([H])(O)[C@]([H])(O)[C@]([H])(O)CN(CC(O)O)CP(O)(O)=O	0.953294		72
DB01478	CCC(=O)OC1(CCN(C)CC1)C1=CC=CC=C1	0.953091		73
DB04724	CNC(=O)[C@H](CC1=CC2=CC=CC=C2C=C1)N1CCC(=O)N(CC2=CC3=CC=CC=C3N=C2)[C@@H](CC(C)C)C1=O	0.953001		74
DB13280	[Al+3].CC(=O)CC([O-])=O.CC(=O)CC([O-])=O.CC(=O)CC([O-])=O	0.952919		75
DB12984	CC(=O)O[C@@H]1C2=C(C)[C@H](C[C@@](O)([C@@H](OC(=O)C3=CC=CC=C3)[C@H]3[C@]4(C[C@H]4C[C@H]4OC[C@@]34OC(C)=O)C1=O)C2(C)C)OC(=O)[C@H](O)[C@@H](NC(=O)OC(C)(C)C)C1=CC=CC=C1	0.952894		76
DB00901	CC1=CC=C(C=C1)C(=O)OC1=C(OC(=O)C2=CC=C(C)C=C2)C=C(C=C1)C(O)CNC(C)(C)C	0.952708		77
DB01534	CC(CC(C)(C)O)OC(O)C(Cl)(Cl)Cl	0.9525		78
DB01418	CC(=O)CC(C1=CC=C(C=C1)[N+]([O-])=O)C1=C(O)C2=CC=CC=C2OC1=O	0.95249		79
DB03976	CC(C)OP(O)(O)=O	0.952352		80
DB03846	[H]N1C(=O)N(C=C(CO)C1=O)[C@H]1C[C@H](O)[C@@H](COP(O)(O)=O)O1	0.952144		81
DB06835	[H][C@@](C[P@@](O)(=O)[C@@]([H])(NS(=O)(=O)CCC1=CC=CC=C1)C(C)C)(C(O)=O)C1=CC=CC(CN)=C1	0.952123		82
DB04161	CCC(N)=O	0.952089		83
DB02322	[H][C@]1(O)O[C@]([H])(COS([O-])(=O)=O)[C@@]([H])(O[C@]2([H])OC(=C[C@]([H])(O)[C@@]2([H])OS([O-])(=O)=O)C([O-])=O)[C@]([H])(O)[C@@]1([H])NS([O-])(=O)=O	0.951254		84
DB11397	COP(=O)(OC)OC=C(Cl)Cl	0.951243		85
DB13882	COC(=O)C1=CN=CC=C1	0.950841		86
DB13709	C[C@@H]1C[C@H](CC(C)(C)C1)OC(=O)C1=CC=CN=C1	0.950744		87
DB08064	CC(C)(C)C1=NNC(NC(=O)NC2=CC=C(Cl)C(COC3=CC=CN=C3)=C2)=C1	0.950464		88
DB03233	[H]N([H])[C@H]1C[C@@H](O[C@@H]1COP(O)(O)=O)N1C=C(C)C(=O)N([H])C1=O	0.950462		89
DB08651	[H][C@]1(S)C[C@@]([H])(O[C@]1([H])COP(O)(O)=O)N1C=C(C)C(=O)NC1=O	0.950424		90
DB02497	[H][C@@](O)(CO)COP(O)(=O)OC[C@]([H])(N)C(O)=O	0.950185		91
DB01973	N[C@@H](COS(=O)(=O)CC1=CC=CC=C1)C(O)=O	0.950065		92
DB11432	[H][C@@]1(CC[C@](O)(CC)[C@H](C)O1)[C@]1(C)CC[C@]2(O1)O[C@@]1(O[C@]([H])([C@@H](CC)C(=O)[C@@H](C)[C@@H](O)[C@H](C)[C@]3([H])O[C@@]([H])([C@@H](CC)C(O)=O)[C@@H](C)C[C@@H]3C)[C@@H](C)C[C@H]1C)C=C[C@H]2O	0.949366		93
DB07446	[H][C@](CC(C)C)(NS(=O)(=O)C1=CC=C(C=C1)C1=CC=CC=C1)C(O)=O	0.949182		94
DB14714	[H][C@@](O)(CC[C@@]1([H])[C@@H](C)C=CC2=C[C@H](C)C[C@H](OC(=O)C(C)(C)CC)[C@]12[H])C[C@@H](O)CC(O)=O	0.949123		95
DB09178	CCC(=O)N(C1CC(C)N(CCC2=CC=CC=C2)CC1C)C1=CC=CC=C1	0.949053		96
DB03761	O[C@H]1C[C@@H](O[C@@H]1COP(O)(O)=O)N1C=C(F)C(=O)NC1=O	0.948212		97
DB08403	[H][C@@](CC(C)C)(CC(=O)NO)C(=O)N[C@@]([H])(CC1=CC=CC=C1)C(=O)NC	0.947495		98
DB01901	OS(=O)(=O)OC[C@H]1O[C@@](COS(O)(=O)=O)(O[C@H]2O[C@H](COS(O)(=O)=O)[C@@H](OS(O)(=O)=O)[C@H](OS(O)(=O)=O)[C@H]2OS(O)(=O)=O)[C@@H](OS(O)(=O)=O)[C@@H]1OS(O)(=O)=O	0.946586		99
DB01039	CC(C)OC(=O)C(C)(C)OC1=CC=C(C=C1)C(=O)C1=CC=C(Cl)C=C1	0.945337		100
DB13515	CCC(=O)C(C[C@@H](C)N(C)C)(C1=CC=CC=C1)C1=CC=CC=C1	0.944902		101
DB15198	CCC(=O)C(C[C@H](C)N(C)C)(C1=CC=CC=C1)C1=CC=CC=C1	0.944902		101
DB03229	CC(C)CC(=O)C(O)=O	0.944784		102
DB04534	O=N(=O)C1=CC=C2NN=CC2=C1	0.944754		103
DB01107	CCC1(CC)C(=O)NCC(C)C1=O	0.943644		104
DB08124	O=C1NC2=CC=C(C=C2\C1=C\NC1=CC2=C(CS(=O)(=O)C2)C=C1)C1=CN=CO1	0.943443		105
DB06726	CCC1=CC=CC2=C1OC(=C2)C(O)CNC(C)(C)C	0.942438		106
DB12499	[H][C@@]12CC[C@](OC(=O)CC)(C(=O)CO)[C@@]1(C)CC[C@@]1([H])[C@@]2([H])CCC2=CC(=O)CC[C@]12C	0.94242		107
DB04351	[O-]C(=O)C\C(=C\C([O-])=O)C([O-])=O	0.941989		108
DB01903	O[C@H]1C[C@@H](O[C@@H]1COP(O)(O)=O)N1C=C(Br)C(=O)NC1=O	0.941736		109
DB04758	CCS(=O)(=O)N[C@H](CC1=CNC2=CC=CC=C12)C(=O)N[C@@H](CCC(N)=O)C(=O)NCC1=CC=C(C=C1)C(N)=N	0.941549		110
DB11110	[Mg++].[Mg++].[Mg++].OC(CC([O-])=O)(CC([O-])=O)C([O-])=O.OC(CC([O-])=O)(CC([O-])=O)C([O-])=O	0.940911		111
DB11520	CN[C@H]1C[C@@H](N)[C@H](O)[C@@H](O[C@@H]2O[C@H](CO)[C@H](O)[C@@H]3OC4(O[C@H]23)O[C@H]([C@@H](N)CO)[C@H](O)[C@H](O)[C@H]4O)[C@@H]1O	0.940157		112
DB02386	CC(C)C[C@H](N)P(O)(O)=O	0.939818		113
DB02967	CCN1C(=O)C=CC1=O	0.939624		114
DB03195	[H][C@]1(F)C[C@@]([H])(O[C@]1([H])COP(O)(O)=O)N1C=C(C)C(=O)NC1=O	0.939578		115
DB11191	[C@H]1(C[Co-3]2345[N+]6=C7C(C)=C8N2[C@]([H])([C@H](CC(=O)N)[C@]8(CCC(=O)NC[C@@H](C)OP([O-])(=O)O[C@@H]2[C@@H](CO)O[C@H](N8C=[N+]3C3=CC(C)=C(C)C=C83)[C@@H]2O)C)[C@@]2(C)[C@@](CC(=O)N)([C@H](CCC(=O)N)C(C(C)=C3[N+]4=C(C=C6C([C@@H]7CCC(=O)N)(C)C)[C@@H](CCC(=O)N)[C@@]3(CC(=O)N)C)=[N+]52)C)O[C@@H](N2C3=C(N=C2)C(=NC=N3)N)[C@H](O)[C@@H]1O	0.939424		116
DB07409	OC(CC1=CC=CC(=C1)C1=CC=C(C=C1)C1=CC=CC=C1)(P(O)(O)=O)P(O)(O)=O	0.939223		117
DB02604	O[C@H]1C[C@@H](O)[C@H](O)[C@@H](COP(O)(O)=O)O1	0.939218		118
DB03460	C\C(\C=C\C=C(/C)\C=C\[C@@]12O[C@]1(C)C[C@@H](O)CC2(C)C)=C/C=C/C=C(\C)/C=C/C=C(\C)/C=C/[C@@]12O[C@]1(C)C[C@@H](O)CC2(C)C	0.93891		119
DB01248	[H][C@@]12C[C@H](O)[C@@]3(C)C(=O)[C@H](O)C4=C(C)[C@H](C[C@@](O)([C@@H](OC(=O)C5=CC=CC=C5)[C@]3([H])[C@@]1(CO2)OC(C)=O)C4(C)C)OC(=O)[C@H](O)[C@@H](NC(=O)OC(C)(C)C)C1=CC=CC=C1	0.938666		120
DB02520	CCN(CC)C(S)=S	0.937856		121
DB14098	[Co++].[H]N([H])C(=O)CC[C@@H]1C2=N\C(=C(C)/C3=N[C@@](C)([C@]4([H])[N-]\C(=C(C)/C5=N/C(=C\2)/C(C)(C)[C@@H]5CCC(=O)N([H])[H])[C@](C)(CCC(=O)N([H])C[C@H](C)OP([O-])(=O)O[C@@H]2[C@@H](CO)O[C@@H]([C@@H]2O)N2C=NC5=C2C=C(C)C(C)=C5)[C@H]4CC(=O)N([H])[H])[C@@](C)(CC(=O)N([H])[H])[C@@H]3CCC(=O)N([H])[H])\[C@@]1(C)CC(=O)N([H])[H]	0.93761		122
DB11442	CO[C@H]1C[C@H](O[C@H]2[C@H](C)[C@@H](O[C@@H]3O[C@H](C)C[C@@H]([C@H]3O)N(C)C)[C@@H](C)C[C@@]3(CO3)C(=O)[C@H](C)[C@@H](O)[C@@H](C)[C@@H](C)OC(=O)[C@@H]2C)O[C@@H](C)[C@@H]1O	0.937499		123
DB03258	NC1=NC(=O)N(C=C1)[C@H]1C[C@H](O)[C@@H](COP(O)(=O)OP(O)(=O)OP(O)(O)=O)O1	0.937013		124
DB03711	CCC(=O)CCC(C)(C)O	0.936879		125
DB14859	C[C@H](NP(=O)(OC[C@H]1O[C@H](C[C@@H]1O)N1C=C(F)C(=O)NC1=O)OC1=C2C=CC=CC2=CC=C1)C(=O)OCC1=CC=CC=C1	0.936648		126
DB02488	[H][C@](C)(O)[C@]([H])(N)[C@@]1(O)N=C(CC(C)C)C(=O)N1CC=O	0.936588		127
DB00180	[H][C@@]12C[C@@]3([H])[C@]4([H])C[C@H](F)C5=CC(=O)C=C[C@]5(C)[C@@]4([H])[C@@H](O)C[C@]3(C)[C@@]1(OC(C)(C)O2)C(=O)CO	0.936538		128
DB01011	CC(C)(C(=O)C1=CN=CC=C1)C1=CC=CN=C1	0.936533		129
DB13179	CO[C@H]1C[C@H](O[C@H]2[C@H](C)[C@@H](O[C@@H]3O[C@H](C)C[C@@H]([C@H]3OC(C)=O)N(C)C)[C@@H](C)C[C@@]3(CO3)C(=O)[C@H](C)[C@@H](OC(C)=O)[C@@H](C)[C@@H](C)OC(=O)[C@@H]2C)O[C@@H](C)[C@@H]1OC(C)=O	0.936473		130
DB02324	[H][C@]1(O)C[C@@]([H])(O[C@]1([H])COP(O)(O)=O)N1C=C(I)C(=O)NC1=O	0.936164		131
DB11093	[Ca++].[Ca++].[Ca++].OC(CC([O-])=O)(CC([O-])=O)C([O-])=O.OC(CC([O-])=O)(CC([O-])=O)C([O-])=O	0.93588		132
DB11712	CC(C)(CO)C1=CC2=CC(NC(=O)C3(CC3)C3=CC=C4OC(F)(F)OC4=C3)=C(F)C=C2N1C[C@@H](O)CO	0.935806		133
DB13430	CCC(C)C(C)C1NC2=CC(Cl)=C(C=C2S(=O)(=O)N1)S(N)(=O)=O	0.935445		134
DB14906	CC(C)OC(=O)[C@H](C)N[P@](=O)(OC[C@@]1(F)O[C@@H](N2C=CC(=O)NC2=O)[C@](C)(O)[C@@H]1O)OC1=CC=CC=C1	0.935385		135
DB03635	CCS(O)(=O)=O	0.935382		136
DB08253	[H][C@](N)(CC1=CC=CC2=C1C=CC=C2)C(N)=O	0.935349		137
DB02484	[H]N([H])C1=NC(=O)N(C=C1)[C@@H]1O[C@H](COP(O)(=O)OP(O)(=O)OC[C@@H](O)CO)[C@@H](O)[C@H]1O	0.93526		138
DB13601	NC(=O)CN1CC(O)CC1=O	0.93492		139
DB01408	CN(C)C(=O)OC1=CC(=CC(OC(=O)N(C)C)=C1)C(O)CNC(C)(C)C	0.934793		140
DB01298	CCN1C=CC(NS(=O)(=O)C2=CC=C(N)C=C2)=NC1=O	0.934739		141
DB03001	CC(=O)O[C@H]1CC(C)(C)C(=C=C\C(C)=C\C=C\C=C\C=C(/C)\C=C2/OC(=O)C(\C=C\[C@@]34O[C@]3(C)C[C@@H](O)CC4(C)C)=C2)[C@](C)(O)C1	0.934503		142
DB01857	N[C@@H](CC(=O)OP(O)(O)=O)C(O)=O	0.934273		143
DB00752	NC1CC1C1=CC=CC=C1	0.934164		144
DB07162	CC(C)(C)NS(=O)(=O)C1=CC=C(C=C1)C1=CC2=C(NN=C2N)C=C1	0.934133		145
DB12375	CS(=O)(=O)NC1=CC2=C(OC3=C2C(=CC=C3OC(F)F)C(=O)NC2=C(Cl)C=NC=C2Cl)C=C1	0.933831		146
DB12060	[O-][N+](=O)C1(CN(C1)C(=O)CBr)[N+]([O-])=O	0.933773		147
DB14638	CN(C(=O)C(Cl)Cl)C1=CC=C(OC(=O)C2=CC=CO2)C=C1	0.933705		148
DB00182	CC(N)CC1=CC=CC=C1	0.933639		149
DB12144	COC(=O)O[C@@]12CO[C@@H]1C[C@H](O)[C@]1(C)[C@@H]2[C@H](OC(=O)C2=CC=CC=C2)[C@]2(O)C[C@H](OC(=O)[C@H](O)[C@@H](NC(=O)OC(C)(C)C)C(C)(C)C)C(C)=C([C@@H](OC(C)=O)C1=O)C2(C)C	0.931908		150
DB13618	CC(C)OC1=CC2=C(C=C1)C(=O)C(=CO2)C1=CC=CC=C1	0.931901		151
DB11282	CCN(CC)C(=O)C1=CC(C)=CC=C1	0.93163		152
DB03942	[H][C@]1(O)[C@@]([H])(O)[C@]([H])(C[C@]1([H])COP(O)(O)=O)OP(O)(=O)OP(O)(O)=O	0.929995		153
DB04529	CN[C@H](CC(C)C)C(=O)N[C@@H]1[C@H](O)C2=CC=C(OC3=C(O[C@@H]4O[C@H](CO)[C@@H](O)[C@H](O)[C@H]4O)C4=CC(=C3)[C@@H](NC(=O)[C@H](CC(N)=O)NC1=O)C(=O)N[C@@H]1C3=CC(=C(O)C=C3)C3=C(O)C=C(O)C=C3[C@H](NC(=O)[C@@H](NC1=O)[C@H](O)C1=CC(Cl)=C(O4)C=C1)C(O)=O)C(Cl)=C2	0.929768		154
DB08507	[H][C@](CC(C)C)(N(CC1=CC=CC=C1)[P@](C)(=O)C1=CC=CC=C1)C(=O)NO	0.929757		155
DB02107	CC(C)C[C@@H](C)N	0.929393		156
DB02557	CC(C)C[C@H](NP(O)(=O)O[C@@H]1O[C@@H](C)[C@H](O)[C@@H](O)[C@H]1O)C(=O)N[C@@H](CC1=CNC2=CC=CC=C12)C(O)=O	0.929029		157
DB08924	CC(CC1=CC=CC=C1)\N=C\C(Cl)(Cl)Cl	0.928669		158
DB03103	CC1=CN([C@H]2C[C@H](O)[C@@H](COP(O)(=O)OP(O)(O)=O)O2)C(=O)NC1=O	0.928586		159
DB08119	[H][C@@](CC(C)C)(NC(C)=O)C(=O)N[C@@]([H])(CC1=CC=CC=C1)C(=O)C(F)(F)F	0.92852		160
DB05732	[Sr++].[O-]C(=O)CC([O-])=O	0.927542		161
DB04438	O[C@H]1C[C@@H](O[C@@H]1COP(O)(O)=O)N1C=C(\C=C\Br)C(=O)NC1=O	0.927293		162
DB13967	CCN(CC)C1=CC=C(C=C1)C(=C1C=CC(C=C1)=[N+](CC)CC)C1=C(C=C(C(O)=C1)S(O)(=O)=O)S(O)(=O)=O	0.926677		163
DB06587	CC[C@H]1OC(=O)[C@H](C)[C@@H](O[C@H]2C[C@@](C)(OC)[C@@H](O)[C@H](C)O2)[C@H](C)[C@@H](O[C@@H]2O[C@H](C)C[C@@H]([C@H]2O)N(C)C(C)C)[C@@]2(C)CC(C)=C(O2)[C@H](C)C(=O)[C@]1(C)OC	0.926287		164
DB02353	[H][C@]1(O)O[C@]([H])(CO)[C@@]([H])(O[C@]2([H])OC(=C[C@]([H])(O)[C@@]2([H])OS([O-])(=O)=O)C([O-])=O)[C@]([H])(O)[C@@]1([H])NS([O-])(=O)=O	0.925927		165
DB07181	[H][C@@](N)(CC1=CC(F)=CC=C1F)C1=CC=C(C=C1)C1=CC=CC(=C1)C(N)=O	0.925726		166
DB03723	C[C@@H]1O[C@H](OP(O)(=O)OP(O)(=O)OC[C@H]2O[C@H](C[C@@H]2O)N2C=C(C)C(=O)NC2=O)[C@H](O)[C@H](O)[C@H]1O	0.925014		167
DB02507	[H][C@](CC(C)=O)(C1=CC=CC=C1)C1=C(O)C2=CC=CC=C2OC1=O	0.924348		168
DB14055	CC(=O)C[C@@H](C1=CC=CC=C1)C1=C(O)C2=CC=CC=C2OC1=O	0.924348		168
DB08496	[H][C@@](CC(C)=O)(C1=CC=CC=C1)C1=C(O)C2=CC=CC=C2OC1=O	0.924348		168
DB07652	[H][C@]1(O)C[C@@]([H])(O[C@]1([H])COP(O)(O)=O)C1=CC(C)=C(F)C=C1F	0.92422		169
DB09154	[Na+].[Na+].[Na+].OC(CC([O-])=O)(CC([O-])=O)C([O-])=O	0.923849		170
DB03891	[H]N(N([H])C(=O)[C@H](CC(C)C)N([H])C(=O)OCC1=CC=CC=C1)C(=O)N([H])N([H])C(=O)[C@H](CC(C)C)N([H])C(=O)OCC1=CC=CC=C1	0.923817		171
DB13728	C[C@@H]1C[C@H]2[C@@H]3C[C@H](F)C4=CC(=O)C(Cl)=C[C@]4(C)[C@@]3(F)[C@@H](O)C[C@]2(C)[C@@]1(O)C(=O)CO	0.923656		172
DB02270	CC(C)CCS[P@](O)(=O)OP(O)(O)=O	0.923488		173
DB04068	[H]N1C(=O)C=CN([C@H]2C[C@]([H])(F)[C@@H](COP(O)(=O)OP(O)(O)=O)O2)C1=O	0.923222		174
DB03243	[NH3+]CC1=CC=C(F)C=C1	0.923187		175
DB02347	CC(C)(C)C1=C(C[C@H](N)C(O)=O)C(OCP(O)(O)=O)=NO1	0.922647		176
DB15444	C[C@@H]1CN(C2=NC(=CC=C2C(=O)NS(=O)(=O)C2=CN(C)N=C2C)N2C=CC(OCC(C)(C)C(F)(F)F)=N2)C(C)(C)C1	0.922334		177
DB14507	[Li+].[Li+].[Li+].OC(CC([O-])=O)(CC([O-])=O)C([O-])=O	0.922159		178
DB00846	CC1(C)O[C@@H]2C[C@H]3[C@@H]4C[C@H](F)C5=CC(=O)CC[C@]5(C)[C@H]4[C@@H](O)C[C@]3(C)[C@@]2(O1)C(=O)CO	0.921263		179
DB01797	[NH3+]C[C@@]1(O)[N-]C(=O)C(=O)[NH+]1CC(O)=O	0.92126		180
DB02452	CC1=CN([C@H]2C[C@H](O)[C@@H](COP(O)(=O)OP(O)(=O)OP(O)(O)=O)O2)C(=O)NC1=O	0.921179		181
DB14495	[Mn++].[Mn++].[Mn++].OC(CC([O-])=O)(CC([O-])=O)C([O-])=O.OC(CC([O-])=O)(CC([O-])=O)C([O-])=O	0.920891		182
DB02576	C[C@H](O)C[NH3+]	0.920815		183
DB00606	NS(=O)(=O)C1=C(Cl)C=C2NC(NS(=O)(=O)C2=C1)C1CC2CC1C=C2	0.920381		184
DB05116	COC(=O)[C@H](C)NP(=O)(OC[C@H]1O[C@H](C[C@@H]1O)N1C=C(\C=C\Br)C(=O)NC1=O)OC1=CC=CC=C1	0.919534		185
DB15597	CC(CC(C(N)=O)(C1=CC=CC=C1)C1=CC=CC=C1)N(C)C	0.919435		186
DB06793	[H][C@](C)(CN(C)C)[C@@](CC1=CC=CC=C1)(OC(=O)CC)C1=CC=CC=C1	0.919405		187
DB00647	CCC(=O)O[C@@](CC1=CC=CC=C1)([C@H](C)CN(C)C)C1=CC=CC=C1	0.919405		188
DB01427	NC1=CC(=CNC1=O)C1=CC=NC=C1	0.919311		189
DB13572	CCC(C)(CC)OC(N)=O	0.917462		190
DB13099	CCC(C)C(CC)C(N)=O	0.917297		191
DB01643	CC1=CN([C@H]2C[C@H](O)[C@@H](COP(O)(O)=O)O2)C(=O)NC1=O	0.91715		192
DB00149	CC(C)C[C@H](N)C(O)=O	0.916736		193
DB01746	CC(C)C[C@@H](N)C(O)=O	0.916736		193
DB14840	CCN1C(=O)C(=CC2=C1C=C(NC)N=C2)C1=C(Br)C=C(F)C(NC(=O)NC2=CC=CC=C2)=C1	0.915919		194
DB03661	N[C@@H](CS(O)(=O)=O)C(O)=O	0.91572		195
DB12619	COC(=O)O[C@@]12CO[C@@H]1C[C@H](O)[C@]1(C)[C@@H]2[C@H](OC(=O)C2=CC=CC=C2)[C@]2(O)C[C@H](OC(=O)[C@H](O)[C@@H](NC(=O)C3=CC=CC=C3)C3=CC=CC=C3)C(C)=C([C@@H](OC(C)=O)C1=O)C2(C)C	0.915415		196
DB07749	[H][C@@](CC1=CC=CC=C1)(NC(=O)[C@]([H])(CC(C)C)NC(C)=O)C=O	0.91494		197
DB04983	[H]N([H])C1=NC(=O)N(C=C1)[C@H]1C[C@H](O)[C@@H](COP(O)(=O)OP(O)(=O)OP(O)(=O)OP(O)(=O)OC[C@H]2O[C@H]([C@H](O)[C@@H]2O)N2C=CC(=O)N([H])C2=O)O1	0.913989		198
DB13160	CCC(=O)O[C@]1(CCN(C)C[C@H]1C)C1=CC=CC=C1	0.913932		199
DB01473	[H][C@@]1(C)CN(C)CC[C@]1(OC(=O)CC)C1=CC=CC=C1	0.913932		199
DB00682	CC(=O)CC(C1=CC=CC=C1)C1=C(O)C2=C(OC1=O)C=CC=C2	0.912338		200
DB00989	CCN(C)C(=O)OC1=CC=CC(=C1)[C@H](C)N(C)C	0.911887		201
DB07900	[H][C@@](O)(C(=O)NO)[C@@]([H])(CC(C)C)C=O	0.911199		202
DB03100	O=N(=O)C1=CC2=NNC=C2C=C1	0.911136		203
DB03798	NC1=NC(=O)N(C=C1)[C@H]1C[C@H](O)[C@@H](COP(O)(O)=O)O1	0.910908		204
DB06890	[H][C@](CC)(C(=O)NC1=CC=NC=C1)C1=CC=CC=C1	0.910645		205
DB00754	CCN1C(=O)NC(C1=O)C1=CC=CC=C1	0.910498		206
DB14197	CN1SC(Cl)=CC1=O	0.910181		207
DB03676	[H][C@](N)(CS[As](C)(C)=O)C(O)=O	0.910089		208
DB03308	CC(C)C[C@H](N)C(=O)NO	0.90889		209
DB08837	CC[N+](CC)(CC)CC	0.908823		210
DB01498	CC[C@@H](O)C(C[C@@H](C)N(C)C)(C1=CC=CC=C1)C1=CC=CC=C1	0.907525		211
DB11768	COP(=S)(NC(C)C)OC1=CC=C(Cl)C=C1Cl	0.906821		212
DB05490	ClC1=CC=C(C(Cl)=C1)S(=O)(=O)NC1=CC(Cl)=C(OC2=CN=C3C=CC=CC3=C2)C(Cl)=C1	0.906652		213
DB02897	CC(=O)OP(O)(O)=O	0.906501		214
DB09136	CCN(CC)C1=CC=C(C=C1)C(=C1C=CC(C=C1)=[N+](CC)CC)C1=CC(=CC=C1S(O)(=O)=O)S(O)(=O)=O	0.906407		215
DB03790	CS(=O)(=O)CC[C@H](N)C(O)=O	0.905481		216
DB00822	CCN(CC)C(=S)SSC(=S)N(CC)CC	0.905348		217
DB04553	CCC(=O)C(O)=O	0.905226		218
DB14664	[H][C@@]12C[C@@H](C)[C@H](C(=O)COC(=O)C(C)(C)C)[C@@]1(C)C[C@H](O)[C@@]1(F)[C@@]2([H])C[C@H](F)C2=CC(=O)C=C[C@]12C	0.905175		219
DB02046	[H][C@@](CC(C)C)(NC(=O)C1=CC=CO1)C(=O)N[C@@]([H])(CC1=CNC2=C1C=CC=C2)P(O)(O)=O	0.904391		220
DB02785	[H]N([C@H]1[C@@H](C)CC[C@H]1O)C(=O)[C@@H](C[C@H](O)CN1CCN(C[C@H]1C(=O)N([H])C(C)(C)C)C(=O)C1=CN=C(N2CCN(C)CC2)C(Cl)=N1)CC1=CC=CC=C1	0.904045		221
DB00809	CCN(CC1=CC=NC=C1)C(=O)C(CO)C1=CC=CC=C1	0.903547		222
DB02792	[H]N([H])C(=O)C[C@@H]1N([H])C(=O)[C@H](N([H])C(=O)[C@@H](CC(C)C)N([H])C)[C@H](O)C2=CC(Cl)=C(OC3=C(O)C4=CC(=C3)[C@@]([H])(N([H])C1=O)C(=O)N([H])[C@]1([H])C3=CC(=C(O)C=C3)C3=C(C=C(O)C=C3O)[C@H](N([H])C(=O)[C@@]([H])(N([H])C1=O)[C@H](O[C@H]1C[C@](C)(N([H])[H])C(O)(O)[C@H](C)O1)C1=CC(Cl)=C(O4)C=C1)C(O)=O)C=C2	0.90292		223
DB11262	CC(C)(C)CC(C)(C)C1=CC(CC2=C(O)C(=CC(=C2)C(C)(C)CC(C)(C)C)N2N=C3C=CC=CC3=N2)=C(O)C(=C1)N1N=C2C=CC=CC2=N1	0.902668		224
DB04798	[H][C@]([NH3+])(CC1=C(SN=C1[O-])C(C)(C)C)C(O)=O	0.902182		225
DB08439	CCC(=O)NS(=O)(=O)C1=CC=C(C=C1)C1=C(C)ON=C1C1=CC=CC=C1	0.901952		226
DB13321	OS(=O)(=O)CI	0.901749		227
DB01576	C[C@H](N)CC1=CC=CC=C1	0.901414		228
DB02255	[H][C@@](CC(C)C)(CC(=O)NO)C(=O)N[C@@]([H])(CC1=CNC2=CC=CC=C12)C(=O)NC	0.901367		229
DB12253	CC\C(=C(\C1=CC=C(\C=C\C(O)=O)C=C1)C1=CC=C2NN=CC2=C1)C1=CC=C(F)C=C1Cl	0.900356		230
DB11496	S=C1NC2=C(S1)C=CC=C2	0.900226		231
DB11956	CC(C)C[C@H](NC(=O)[C@@H](NC(=O)C1=CC=CC(=N1)C1=CC=CC=C1)[C@@H](C)O)B(O)O	0.9		232
DB01555	CC[C@@H](OC(C)=O)C(C[C@@H](C)N(C)C)(C1=CC=CC=C1)C1=CC=CC=C1	0.899663		233
DB01227	CC[C@H](OC(C)=O)C(C[C@H](C)N(C)C)(C1=CC=CC=C1)C1=CC=CC=C1	0.899663		233
DB01522	CC[C@H](OC(C)=O)C(C[C@@H](C)N(C)C)(C1=CC=CC=C1)C1=CC=CC=C1	0.899663		233
DB12625	CC(C)(C)OC[C@H]1N(CCNC1=O)C(=O)C[C@H](N)CC1=CC(F)=C(F)C=C1F	0.89953		234
DB01832	C[P@@](O)(=O)CC(=O)CC(O)=O	0.899496		235
DB00241	CC(C)CC1(CC=C)C(=O)NC(=O)NC1=O	0.899278		236
DB06882	CC(C)(C)C1=NN(C(NC(=O)NC2=C3C=CC=CC3=CC=C2)=C1)C1=CC=CC(N)=C1	0.899116		237
DB15177	C[C@@H]1CN(C2=C(C=CC(=N2)N2C=CC(OCCC3(CC3)C(F)(F)F)=N2)C(=O)NS(=O)(=O)C2=CC=CC=C2)C(C)(C)C1	0.89879		238
DB00617	CCC1(C)OC(=O)N(C)C1=O	0.898665		239
DB03292	[H][C@@](N)(CP(O)(O)=O)C(O)=O	0.897753		240
DB07097	CC(C)(C)C1=CC=C(C=C1)C(=O)N\N=C\C1=CC(Br)=C(O)C(Br)=C1O	0.897477		241
DB12838	ClC1=CC=C(SC2=C(Cl)C=C(Cl)C(Cl)=C2)C=C1	0.896792		242
DB11244	C[Si]1(C)O[Si](C)(C)O[Si](C)(C)O[Si](C)(C)O[Si](C)(C)O1	0.896624		243
DB07056	CCN(CC)C(=O)CC1=CC=CC(NS(=O)(=O)C2=C(C)C(Cl)=CC=C2)=N1	0.896369		244
DB08374	[H][C@](N)(CC1=CC=CC=C1)C(=O)CCl	0.895319		245
DB00896	[H][C@@]12C[C@@H](C)[C@](C)(C(=O)CC)[C@@]1(C)C[C@H](O)[C@@]1([H])[C@@]2([H])CCC2=CC(=O)C=C[C@]12C	0.895166		246
DB15123	CC(C)C[C@H](N1CC(OC2=C(Cl)C=CC=C2)=CC1=O)C(=O)NC1=NN(C[C@@H](O)CO)C=C1	0.894957		247
DB00828	C[C@@H]1O[C@@H]1P(O)(O)=O	0.894779		248
DB03320	N[C@@H](C[NH3+])C(O)=O	0.89439		249
DB02701	NC(=O)C1=CC=CN=C1	0.894352		250
DB02665	[NH3+][C@@H]1C[C@H]1C1=CC=CC=C1	0.893663		251
DB06659	[Cl-].[Sn+4].CCOC(=O)C1=CC2=C3[N-]\C(=C/C4=N/C(=C\C5=C(CC)C(C)=C([N-]5)\C=C5/N=C2C(C)=C5CC)/C(C)=C4CC)[C@@H](C)[C@]13CC	0.892875		252
DB11456	COP(=S)(OC)OC1=CC(Cl)=C(Cl)C=C1Cl	0.892354		253
DB07522	[H][C@](N)(CC1=CC=CC=C1)[C@]([H])(O)CNS(=O)(=O)C1=CC=C2C=CC=CC2=C1	0.891955		254
DB02269	C[N+](C)(C)C1=CC=C(CNC(=O)C2=CC3=C(C=CC(OCC4=CC=CC=C4)=C3)N2CC2=CC=CC(=C2)C(N)=N)C=C1	0.891836		255
DB05992	CC(C)(C)C1=C(\C=C2/NC(=O)\C(NC2=O)=C\C2=CC=CC=C2)N=CN1	0.891809		256
DB03161	[H]N1C(=O)N(C=C(C)C1=O)[C@H]1C[C@H](O)[C@@H](COP(O)(=O)OP(O)(=O)O[C@H]2OC[C@@H](O)[C@H](O)[C@H]2O)O1	0.891167		257
DB15491	CC1CN2CC(=O)NC3=C(C=C(Cl)C=C3)C2(O1)C1=CC=CC=C1	0.891146		258
DB03344	[H][C@]1(O)[C@]([H])(OP(O)(O)=O)[C@@]([H])(OP(O)(O)=O)[C@@]([H])(OP(O)(O)=O)[C@]([H])(OP(O)(O)=O)[C@@]1([H])OP(O)(O)=O	0.891127		259
DB13259	CCCl	0.891066		260
DB08678	CCC1=CC=C(NS(O)(=O)=O)C=C1	0.890586		261
DB02515	OC[C@@H](O)COP(O)(O)=O	0.890381		262
DB09125	[K+].[K+].[K+].OC(CC([O-])=O)(CC([O-])=O)C([O-])=O	0.890275		263
DB12497	CC1=C(C)[N+](CC(=O)C2=CC=CC=C2)=CS1	0.889135		264
DB11918	NC1=NC(=O)C2=C(N1)N(C=N2)[C@H]1C[C@H](O)[C@@H](COP(O)(=O)O[C@H]2C[C@@H](O[C@@H]2CO)N2C=NC(N)=NC2=O)O1	0.888691		265
DB05630	O.O.O.O.O.O.O.O.O.[Na+].[Na+].[Na+].[H][C@@]1(O[Sb]2(O)(O[Sb]34([O-])O[C@@H](C([O-])=O)[C@@]([H])(O3)[C@]([H])(O4)[C@H](O)CO)O[C@@H](C([O-])=O)[C@@]1([H])O2)[C@H](O)CO	0.88857		266
DB02894	[H][C@@]12CO[C@@]3(COS(N)(=O)=O)OC(C)(C)O[C@@]3([H])[C@]1([H])OS(=O)(=O)O2	0.888528		267
DB00525	CN(C(=S)OC1=CC2=CC=CC=C2C=C1)C1=CC=CC(C)=C1	0.888297		268
DB15555	[Mg++].OC(CC([O-])=O)C([O-])=O	0.888277		269
DB13612	[Ca++].NC(N)=O.CC(=O)OC1=CC=CC=C1C([O-])=O.CC(=O)OC1=CC=CC=C1C([O-])=O	0.88757		270
DB13817	CCC(Br)(CC)C(=O)NC(N)=O	0.887096		271
DB13389	OCC(O)CN1C=C(I)C(=O)C(I)=C1	0.886492		272
DB12306	C[C@H]1CC2=C(NC3=CC(Cl)=C(F)C=C23)[C@@]2(N1)C(=O)NC1=CC=C(Cl)C=C21	0.886203		273
DB03326	NC1=NC(=O)C2=C(N1)N(C=N2)[C@H]1C[C@H](O)[C@@H](COP(O)(=O)OC2CC(OC2CO)N2C=CC(N)=NC2=O)O1	0.885944		274
DB03413	O[C@H]1C[C@@H](O[C@@H]1COP(O)(=O)OP(O)(O)=O)N1C=CC(=O)NC1=O	0.885828		275
DB01494	OC(O)C(Cl)(Cl)Cl.C[N+](C)(C)CC([O-])=O	0.884758		276
DB04317	OC(=O)C(CP(O)(O)=O)=C(Cl)Cl	0.884696		277
DB00399	OC(CN1C=CN=C1)(P(O)(O)=O)P(O)(O)=O	0.884497		278
DB03641	[H]N(P(O)(O)=O)P(O)(=O)OC[C@H]1O[C@H](C[C@@H]1O)N1C=CC(=O)N([H])C1=O	0.884318		279
DB04911	CN[C@H](CC(C)C)C(=O)N[C@@H]1[C@H](O)C2=CC=C(OC3=C(O[C@@H]4O[C@H](CO)[C@@H](O)[C@H](O)[C@H]4O[C@H]4C[C@](C)(NCC5=CC=C(C=C5)C5=CC=C(Cl)C=C5)[C@@H](O)[C@H](C)O4)C4=CC(=C3)[C@@H](NC(=O)[C@H](CC(N)=O)NC1=O)C(=O)N[C@@H]1C3=CC(=C(O)C=C3)C3=C(O)C=C(O)C=C3[C@H](NC(=O)[C@@H](NC1=O)[C@H](O[C@H]1C[C@](C)(N)[C@@H](O)[C@H](C)O1)C1=CC(Cl)=C(O4)C=C1)C(O)=O)C(Cl)=C2	0.884074		280
DB03751	CC1=CN([C@H]2C[C@H](O)[C@@H](COP(O)(=O)OP(O)(=O)O[C@H]3O[C@H](CO)[C@@H](O)[C@H](O)[C@H]3O)O2)C(=O)NC1=O	0.883276		281
DB06963	[H][C@@](C)(NC1=CC2=C(C=N1)C(C)=NN2C1=CC=CC(CCC(N)=O)=C1)C1=CC=CC=C1	0.883019		282
DB03750	CC(C)CC(O)=O	0.882856		283
DB06709	CC(C[N+](C)(C)C)OC(C)=O	0.88229		284
DB02996	[H][C@](CS)(CC(C)C)C(O)=O	0.881675		285
DB02333	O[C@H]1C[C@@H](O[C@@H]1COP(O)(=O)OP(O)(=O)OP(O)(O)=O)N1C=CC(=O)NC1=O	0.881645		286
DB01666	[H][C@]1(OS(O)(=O)=O)[C@]([H])(OS(O)(=O)=O)[C@@]([H])(OS(O)(=O)=O)[C@]([H])(OS(O)(=O)=O)[C@]([H])(OS(O)(=O)=O)[C@]1([H])OS(O)(=O)=O	0.881224		287
DB11389	NC1=C(C=C(C(=C1)C(Cl)=C(Cl)Cl)S(N)(=O)=O)S(N)(=O)=O	0.88096		288
DB00463	CCC1(CC)C(=O)NC(=O)N(C)C1=O	0.88087		289
DB07453	O=C1C=C(OC2=C1C=CC1=CC=CC=C21)C1=CC=CC=C1	0.88073		290
DB14178	CN(C)C(=S)SC(=S)N(C)C	0.880621		291
DB03053	NC1(CC1)[P@](O)([O-])=O	0.88042		292
DB14538	[H][C@@]12CC[C@](OC(=O)CC)(C(=O)COC(C)=O)[C@@]1(C)C[C@H](O)[C@@]1([H])[C@@]2([H])CCC2=CC(=O)CC[C@]12C	0.880392		293
DB12412	N[C@H](CN1CC(F)(F)CCC1=O)CC(=O)N1CCC2=C(C1)N=C(N=C2C(F)(F)F)C(F)(F)F	0.879313		294
DB13323	ClC=C(Cl)Cl	0.879194		295
DB04838	CC1CC(CC(C)(C)C1)OC(=O)C(O)C1=CC=CC=C1	0.878447		296
DB13229	CC(C)C1(CC(Br)=C)C(=O)NC(=O)N(C)C1=O	0.878057		297
DB11189	[Mg++].NCC([O-])=O.NCC([O-])=O	0.877595		298
DB02554	O[C@@H]1[C@@H](COP(O)(=O)OP(O)(=O)O[C@H]2O[C@H](CS(O)(=O)=O)[C@@H](O)[C@H](O)[C@H]2O)O[C@H]([C@@H]1O)N1C=CC(=O)NC1=O	0.877073		299
DB08240	OP(O)(=O)OC1=C(C=C2C=CC=CC2=C1)C(=O)NC1=CC=C(Cl)C=C1	0.876591		300
DB04446	NC(=[NH2+])C1=CC2=C(S1)C=CC=C2	0.875451		301
DB06784	[67Ga+3].OC(CC([O-])=O)(CC([O-])=O)C([O-])=O	0.875395		302
DB13233	CC(N)C(=O)OC(C)(C)CC1=CC=C(Cl)C=C1	0.875118		303
DB12168	FC1=C(C=CC=C1)N1C=CC(NC(=O)[C@H]2CC[C@@]3(CC2)OC(=O)C2=C3C=NC=C2)=N1	0.874337		304
DB08681	CC(C)OC(=S)NC1=CC(C(=O)OC(C)C)=C(Cl)C=C1	0.874049		305
DB08245	[H][C@]1(O)C[C@@]([H])(O[C@]1([H])COP(O)(O)=O)N1C=CC2=CC(=CC=C12)[N+]([O-])=O	0.873889		306
DB02966	N[C@@H](CN1C=C(F)C(=O)NC1=O)C(O)=O	0.872215		307
DB11954	C[C@H]1CC[C@@H](CC1)C(=O)N([C@H]1CC[C@H](O)CC1)C1=C(SC(=C1)C#CC(C)(C)C)C(O)=O	0.870774		308
DB13237	CC(C)(C)CC(C)(C)C1=CC=C(O)C(CC2=C(Cl)C=C(Cl)C=C2)=C1	0.87052		309
DB03757	[H]N([H])C(=O)[C@H](C)N([H])C(=O)[C@H](C)N([H])C(=O)OC(C)(C)C	0.870223		310
DB13802	CC1(C)O[C@@]2(C)[C@@H](O)C[C@@H]1C[C@H]2O	0.869885		311
DB05832	CN[C@H](CC(C)C)C(=O)N[C@H](C(C)C)C(=O)N[C@H](CC1=CC=CC=C1)C(=O)N[C@H](CC1=CC=CC=C1)C(=O)N[C@H](CC(C)C)C(N)=O	0.869806		312
DB11593	O=C1NC2=CC=CC=C2C(=O)O1	0.869583		313
DB04743	CS(=O)(=O)NC1=C(OC2=CC=CC=C2)C=C(C=C1)[N+]([O-])=O	0.868775		314
DB08820	CC(C)(C)C1=CC(=C(O)C=C1NC(=O)C1=CNC2=CC=CC=C2C1=O)C(C)(C)C	0.868416		315
DB03498	[O-]P([O-])(=O)CS	0.867879		316
DB07778	C[C@]1(OC(=O)N(NC2=CC=CC=C2)C1=O)C1=CC=C(OC2=CC=CC=C2)C=C1	0.867453		317
DB12888	CCS(=O)(=O)C1=CC=C2OC(=NC2=C1)C1=CC=C2C=CC=CC2=C1	0.866935		318
DB01947	OP(O)(=O)OC1=C(C=O)C=CC=C1	0.866903		319
DB08413	C[P@](O)(=O)OC1=CC=C(C=C1)[N+]([O-])=O	0.866822		320
DB02205	[H][C@]1(CC2=C(O1)C=C1OC(=O)C(=CC1=C2)C(C)(C)C=C)C(C)(C)O	0.866786		321
DB02201	[O-]C(=O)CC([O-])=O	0.866709		322
DB00591	[H][C@@]12C[C@@]3([H])[C@]4([H])C[C@H](F)C5=CC(=O)C=C[C@]5(C)[C@@]4(F)[C@@H](O)C[C@]3(C)[C@@]1(OC(C)(C)O2)C(=O)CO	0.866607		323
DB01552	CC[C@@H]1CN(C)CC[C@]1(OC(=O)CC)C1=CC=CC=C1	0.866209		324
DB01499	CC[C@H]1CN(C)CC[C@]1(OC(=O)CC)C1=CC=CC=C1	0.866209		324
DB04111	CNC(CC(C)C)C(=O)NC1C(O)C2=CC=C(OC3=C(OC4OC(CO)C(O)C(O)C4O)C4=CC(=C3)C(NC(=O)C(CC(N)=O)NC1=O)C(=O)NC1C3=CC=C(O)C(=C3)C3=C(C=C(O)C=C3O)C(NC(=O)C(NC1=O)C(OC1CC(C)(N)C(=O)C(C)O1)C1=CC(Cl)=C(O4)C=C1)C(O)=O)C(Cl)=C2	0.866101		325
DB13805	CCC1(C(=O)NC(=O)NC1=O)C1=CC2CCC(C2)C1	0.865744		326
DB01965	[H]N(P(O)(=O)OC[C@H]1O[C@H](C[C@@H]1O)N1C=CC(=O)N([H])C1=O)P(O)(=O)OP(O)(O)=O	0.865571		327
DB05885	CC[C@H](N1C[C@@H](CC1=O)C=C(F)F)C(N)=O	0.865425		328
DB03425	[H][C@@](C)(C[C@]([H])(N)C(O)=O)C([O-])=O	0.863819		329
DB12129	O=C1SN(C(=O)N1CC1=CC=CC=C1)C1=C2C=CC=CC2=CC=C1	0.862992		330
DB04000	N[C@@H](CN1C=C(Br)C(=O)NC1=O)C(O)=O	0.862966		331
DB15594	[Na+].CCOC1=CC=C(NC2=CC=C(C=C2)C(=C2\C=C/C(/C=C2C)=[N+](/CC)CC2=CC(=CC=C2)S([O-])(=O)=O)\C2=C(C)C=C(C=C2)N(CC)CC2=CC(=CC=C2)S([O-])(=O)=O)C=C1	0.862575		332
DB02663	C[P@@](O)(=O)CC[C@@H](N)C(O)=O	0.862402		333
DB11455	CCC1=CC(CC(O)=O)=C(NC2=C(F)C(F)=CC(F)=C2F)C=C1	0.862159		334
DB00512	CN[C@H](CC(C)C)C(=O)N[C@@H]1[C@H](O)C2=CC=C(OC3=C(O[C@@H]4O[C@H](CO)[C@@H](O)[C@H](O)[C@H]4O[C@H]4C[C@](C)(N)[C@H](O)[C@H](C)O4)C4=CC(=C3)[C@@H](NC(=O)[C@H](CC(N)=O)NC1=O)C(=O)N[C@@H]1C3=CC(=C(O)C=C3)C3=C(O)C=C(O)C=C3[C@H](NC(=O)[C@@H](NC1=O)[C@H](O)C1=CC(Cl)=C(O4)C=C1)C(O)=O)C(Cl)=C2	0.862101		335
DB03078	O[P@@](=O)(OCC1=CC=CC=C1)OC1=C(C=O)C=CC=C1	0.861831		336
DB13226	CC(C)CC(NC(C)=O)C(O)=O	0.860205		337
DB04864	[H][C@@]12CC3=C(C=CC(=O)N3)[C@@](N)(CC(C)=C1)\C2=C\C	0.860149		338
DB00237	CCC(C)C1(CC)C(=O)NC(=O)NC1=O	0.859896		339
DB07668	CCN(CC)C1=CC(O)=C(\C=C(/C)C(O)=O)C=C1	0.859872		340
DB04320	OCC(Br)=C	0.859274		341
DB11096	CC(C)C1CCC(C)CC1OC(=O)C1=CC=CC=C1N	0.859123		342
DB01229	[H][C@]12[C@H](OC(=O)C3=CC=CC=C3)[C@]3(O)C[C@H](OC(=O)[C@H](O)[C@@H](NC(=O)C4=CC=CC=C4)C4=CC=CC=C4)C(C)=C([C@@H](OC(C)=O)C(=O)[C@]1(C)[C@@H](O)C[C@H]1OC[C@@]21OC(C)=O)C3(C)C	0.858568		343
DB01902	CCN1C(=O)CCC1=O	0.857929		344
DB01437	CCC1(CCC(=O)NC1=O)C1=CC=CC=C1	0.85775		345
DB01203	CC(C)(C)NCC(O)COC1=CC=CC2=C1C[C@H](O)[C@H](O)C2	0.857637		346
DB06959	[H]N([H])[C@H](COC1=CN=CC(=C1)C1=CC2=C(C=C1)C=NC=C2)CC1C=NC2=CC=CC=C12	0.857381		347
DB01130	[H][C@@]12CC[C@](OC(=O)OCC)(C(=O)COC(=O)CC)[C@@]1(C)C[C@H](O)[C@@]1([H])[C@@]2([H])CCC2=CC(=O)C=C[C@]12C	0.857264		348
DB01446	CC(N)CC1=CNC2=CC=CC=C12	0.857078		349
DB00959	[H][C@@]12CC[C@](O)(C(=O)CO)[C@@]1(C)C[C@H](O)[C@@]1([H])[C@@]2([H])C[C@H](C)C2=CC(=O)C=C[C@]12C	0.85657		350
DB08474	[H][C@](CC(=O)NC(CC)CC)(C(N)=O)C(C)(C)C	0.856396		351
DB02207	O=N(=O)C1=CC=CC2=CNN=C12	0.856058		352
DB00596	[H][C@@]12C[C@H](C)[C@](O)(C(=O)CCl)[C@@]1(C)C[C@H](O)[C@@]1(F)[C@@]2([H])C[C@H](F)C2=CC(=O)C=C[C@]12C	0.855983		353
DB03800	O[C@H]1C[C@@H](O[C@@H]1COP(O)(O)=O)N1C=CC(=O)NC1=O	0.855907		354
DB07199	[H][C@@]1(C[C@](CC(C)C)(N(C(=O)C2=CC=C(C=C2)C(C)(C)C)[C@@]1([H])C1=NC=CS1)C(O)=O)C(O)=O	0.855674		355
DB02028	OCC(=O)COP(O)(=O)OC1[C@H](O)[C@H](O)[C@@H](OP(O)(O)=O)[C@H](OP(O)(O)=O)[C@H]1O	0.855604		356
DB04800	CN1N=C(C=C1NS(O)(=O)=O)C1=CC=CC=C1	0.854893		357
DB13253	CC(O)CC1(CC=C)C(=O)NC(=O)NC1=O	0.854855		358
DB15580	CC(C)(C)C(=O)C(OC1=CC=C(Cl)C=C1)N1C=CN=C1	0.854753		359
DB03475	CCC(CC)NC1=CC(=CC=C1N1C(=O)CCC1(CO)CO)C(O)=O	0.854208		360
DB01091	CN(CC1=CC=C(C=C1)C(C)(C)C)CC1=CC=CC2=CC=CC=C12	0.853479		361
DB11544	[H][C@@](C)(C(=O)[C@]([H])(CC)[C@@]1([H])O[C@@]2(O[C@@]3(CC[C@](C)(O3)[C@@]3([H])CC[C@](O)(CC)[C@]([H])(C)O3)[C@]([H])(O)C=C2)[C@]([H])(C)C[C@]1([H])C)[C@@]([H])(O)[C@]([H])(C)[C@]1([H])O[C@]([H])(CC[C@]1([H])C)[C@@]([H])(CC)C(O)=O	0.853477		362
DB04415	N[C@@H](CC1=CC=CC=C1)[C@@H](O)CCl	0.853452		363
DB12823	CC(OC(=O)C1=CC=C(CC2=C(O)C3=CC=CC=C3OC2=O)C=C1)(C(F)(F)F)C(F)(F)F	0.853352		364
DB04055	CC[N+]1=C(C)C(C(=O)OC(C)C)=C(C2=CC=CC=C2Cl)C(C(O)=O)=C1C(O)=O	0.853158		365
DB01395	[H][C@@]12C[C@]1([H])[C@@]1([H])[C@]3([H])[C@]4([H])C[C@]4([H])[C@@]4(CCC(=O)O4)[C@@]3(C)CC[C@]1([H])[C@@]1(C)CCC(=O)C=C21	0.852888		366
DB03759	[O-][N+](=O)C1=C(C=C2NC(=O)C(=O)NC2=C1)[N+]([O-])=O	0.852484		367
DB12666	CCN(CC1=CC=CC=C1)C(=O)CN1C(=O)N(C)C2=CN=C(N=C12)C1=CC=CC=C1	0.852088		368
DB04060	[H][C@]1(O)C[C@@]([H])(O[C@]1([H])COP(O)(O)=O)C1=CN=C(O)C(C)=C1	0.851961		369
DB09096	O=C(OOC(=O)C1=CC=CC=C1)C1=CC=CC=C1	0.851946		370
DB11386	CC(C)(O)C(Cl)(Cl)Cl	0.85168		371
DB00583	C[N+](C)(C)C[C@H](O)CC([O-])=O	0.851175		372
DB02326	CC(C)C[C@@H](C(O)=O)C(=O)NO	0.85071		373
DB07200	[H][C@@]1(C[C@](CC(C)C)(N(C(=O)C2=CC=C(C=C2)C(F)(F)F)[C@@]1([H])C1=CC=CS1)C(O)=O)C(O)=O	0.850256		374
DB12794	C1=CC=C(C=C1)C1=CC=C(C=C1)C1=CC=C(C=C1)C1=CC=CC=C1	0.850029		375
DB01735	[NH3+][C@H](CCl)C([O-])=O	0.849813		376
DB14508	[Li+].[Li+].[O-]C(=O)CCC([O-])=O	0.849392		377
DB07703	[H][C@@]1(C)C[C@]([H])(C)[C@]([H])(O)[C@@]([H])(C)C(=O)O[C@]([H])(CC)[C@]([H])(C)\C=C\C1=O	0.84856		378
DB02869	[H][C@](N)(CCC1=CC=CC=C1)C=CS(=O)(=O)C1=CC=CC=C1	0.84809		379
DB02442	[H][C@](N)(C[SeH](=O)=O)C(O)=O	0.847981		380
DB01320	OP(O)(=O)OCN1C(=O)NC(C1=O)(C1=CC=CC=C1)C1=CC=CC=C1	0.847847		381
DB04431	[H]N([H])C(=O)C[C@@H]1N([H])C(=O)[C@H](N([H])C(=O)[C@@H](CC(C)C)[N+]([H])([H])C)[C@H](O)C2=CC(Cl)=C(OC3=C(O[C@@H]4O[C@H](CO)[C@@H](O)[C@H](O)[C@H]4O[C@H]4C[C@@](C)([C@@H](O)[C@H](C)O4)[N+]([H])([H])[H])C4=CC(=C3)[C@@]([H])(N([H])C1=O)C(=O)N([H])[C@]1([H])C3=CC(=C(O)C=C3)C3=C(C=C(O)C=C3O)[C@H](N([H])C(=O)[C@@]([H])(N([H])C1=O)[C@H](O[C@H]1C[C@@](C)([C@@H](O)[C@H](C)O1)[N+]([H])([H])[H])C1=CC(Cl)=C…	0.847259		382
DB00364	O.O[Al](O)O.O[Al](O)OS(=O)(=O)OC[C@H]1O[C@@](COS(=O)(=O)O[Al](O)O)(O[C@H]2O[C@H](COS(=O)(=O)O[Al](O)O)[C@@H](OS(=O)(=O)O[Al](O)O)[C@H](OS(=O)(=O)O[Al](O)O)[C@H]2OS(=O)(=O)O[Al](O)O)[C@@H](OS(=O)(=O)O[Al](O)O)[C@@H]1OS(=O)(=O)O[Al](O)O	0.847048		383
DB08906	[H][C@@]12C[C@@H](C)[C@](OC(=O)C3=CC=CO3)(C(=O)SCF)[C@@]1(C)C[C@H](O)[C@@]1(F)[C@@]2([H])C[C@H](F)C2=CC(=O)C=C[C@]12C	0.846		384
DB01854	NC(=O)C1=CN=CC(Br)=C1	0.845724		385
DB04603	[H][C@]1(O)C[C@@]([H])(O[C@]1([H])COP(O)(O)=O)N1C=C(C=O)C(=N)N=C1O	0.845121		386
DB04487	CN[C@H](CC(C)C)C(O)=O	0.844701		387
DB14894	OC(=O)C1=CC=C(C=C1)[C@H]1C[C@@H](NC(=O)C2(CC2)C2=CC3=C(OC(F)(F)O3)C=C2)C2=C(O1)C=C(OC(F)F)C=C2	0.84449		388
DB13508	CC(C)(C)NCC(O)COC1=CC(Cl)=CC=C1Cl	0.843368		389
DB02508	CC(C)CCO[P@](O)(=O)OP(O)(O)=O	0.84303		390
DB04829	[H][C@@]12CC3=CNC4=CC=CC(=C34)C1=C[C@H](CN2C)C(=O)N(CC)CC	0.842534		391
DB12106	C[C@H]([C@H](N)C1=NC2=CC=C(C=C2N1)C(C)(C)C)C(N)=O	0.842485		392
DB07134	ClC1=C(SC=C1N1CC(=O)NS1(=O)=O)C1=CC=CC=C1	0.842347		393
DB11430	[H][C@@]1(C[C@H](C)[C@@]([H])(O1)[C@]1(CC)CC[C@@]([H])(O1)[C@]1(C)CC[C@]2(C[C@H](O)[C@@H](C)[C@]([H])(O2)[C@@H](C)[C@@H](OC)[C@H](C)C(O)=O)O1)[C@@]1([H])O[C@@](O)(CO)[C@H](C)C[C@@H]1C	0.842026		394
DB02799	CCN(CC)C1=CC2=C(C=C1)C=C(C(=O)N\C=C/N1C(=O)CCC1=O)C(=O)O2	0.841718		395
DB12233	CS(=O)(=O)NC1=CC2=C(C=C1OC1=CC=CC=C1)C(=O)C(NC=O)=CO2	0.841647		396
DB04653	[H]N([C@@H](CC(C)C)C(=O)N([H])[C@@H](CC(C)C)C(=O)N([H])[C@@H](CC1=CC=C(O)C=C1)C(=O)CF)C(=O)OCC1=CC=CC=C1	0.841485		397
DB08652	NC(=O)CC1=CNC2=CC=CC=C12	0.841305		398
DB09213	CC(C)CC1=CC=C(C=C1)[C@H](C)C(O)=O	0.840978		399
DB00189	CCC(O)(\C=C\Cl)C#C	0.840831		400
DB07621	NCC1=CC=C(O1)C1=CC=CN=C1	0.840773		401
DB01533	CCN(CC)C(C)C=C(C1=CC=CS1)C1=CC=CS1	0.840392		402
DB13421	CCC1=CN([C@H]2C[C@H](O)[C@@H](CO)O2)C(=O)NC1=O	0.839936		403
DB04457	NC1=NC(=O)C2=C(N1)N(C=N2)[C@H]1C[C@H](O)[C@@H](COP(O)(O)=O)O1	0.839738		404
DB12840	CC1CCC2=C(C1)C1=C(OC2(C)C)C=C(C)C=C1OC(C)=O	0.83901		405
DB13856	C[C@]12C[C@H](Cl)[C@@]3(Cl)[C@@H](C[C@H](F)C4=CC(=O)C=C[C@]34C)[C@@H]1C[C@@H](O)[C@]2(O)C(=O)CO	0.838793		406
DB00777	CCC(=O)C1=CC2=C(SC3=CC=CC=C3N2CC(C)N(C)C)C=C1	0.838777		407
DB01019	CC(C[N+](C)(C)C)OC(N)=O	0.837852		408
DB08432	[H][C@]1(O)C[C@@]([H])(O[C@]1([H])COP(O)(O)=S)N1C=C(C)C(=O)NC1=O	0.837766		409
DB02637	OC(=O)C(=O)CC([O-])=O	0.837508		410
DB04998	[H][C@]1(O)C[C@@]([H])(O[C@]1([H])COP(O)(=O)O[C@@]1([H])C[C@@]([H])(O[C@]1([H])COP(O)(=O)O[C@@]1([H])C[C@@]([H])(O[C@]1([H])COP(O)(=O)O[C@@]1([H])C[C@@]([H])(O[C@]1([H])COP(O)(=O)O[C@@]1([H])C[C@@]([H])(O[C@]1([H])COP(O)(=O)O[C@@]1([H])C[C@@]([H])(O[C@]1([H])COP(O)(=O)O[C@@]1([H])C[C@@]([H])(O[C@]1([H])COP(O)(=O)O[C@@]1([H])C[C@@]([H])(O[C@]1([H])COP(O)(=O)O[C@@]1([H])C[C@@]([H])(O[C@]1([H])COP(O…	0.836937		411
DB06883	CC(C)(C)C1=NN(C(NC(=O)NC2=CC=CC=C2)=C1)C1=CC=CC(N)=C1	0.836852		412
DB04537	[H][C@](N)(CC1=CNC2=C1C=CC=C2)C(N)=O	0.836026		413
DB04326	OCC(=O)COP(O)(O)=O	0.835982		414
DB04029	[H][C@](N)(CC1=CC=CC=C1)C(N)=O	0.835185		415
DB11517	CCC1=CC2=C(SC3=CC=CC=C3N2CC(C)CN(C)C)C=C1	0.834977		416
DB06989	COC(=O)C(CC1=CC=CC=C1)(CC1=CC=C(NS(O)(=O)=O)C=C1)C(=O)OC	0.834502		417
DB03564	C[C@H](O)CC(C)(C)O	0.834416		418
DB08272	[H][C@@](N)(C[C@]([H])(CC1=CC2=CC=CC=C2C=C1)C(O)=O)C(O)=O	0.834409		419
DB03424	CC(C)C[C@H](NC(=O)[C@@H](O)[C@H](N)CC1=CC=CC=C1)C(O)=O	0.833983		420
DB15206	CC(C)OC(=O)[C@@H](C)N[P@@](=O)(OC[C@H]1O[C@@H](N2C=CC(=O)NC2=O)[C@](C)(Cl)[C@@H]1O)OC1=CC=CC=C1	0.833728		421
DB03683	[H][C@@](CC(C)C)(CN(O)C=O)C(O)=O	0.832999		422
DB01384	[H][C@@]12C[C@@H](C)[C@](O)(C(=O)CO)[C@@]1(C)C[C@H](O)[C@@]1([H])[C@@]2([H])C[C@H](F)C2=CC(=O)C=C[C@]12C	0.832553		423
DB13361	CC(CC(C1=CC=CC=C1)C1=CC=CC=C1)N(C)C	0.832529		424
DB03636	NCC(N)=O	0.832166		425
DB11260	C[C@H]1C[C@@]2(OC(C)=O)[C@H]([C@H]1OC(=O)C1=CC=CC=C1)[C@@H](OC(C)=O)C(=C)CC[C@H]1[C@@H](\C=C(C)\C2=O)C1(C)C	0.832014		426
DB02217	[H][C@]1(C[C@]2([H])O[C@@](OC[C@]2([H])O1)(C1=CC=CC=C1)P(O)(O)=O)N1C=C(C)C(=O)NC1=O	0.831934		427
DB15013	NS(=O)(=O)OC[C@H]1C[C@@H](NC2=CC=NC3=CC(=NN23)C2=CC=CC(SC(F)(F)F)=C2)[C@H](O)[C@@H]1O	0.831476		428
DB06397	CC(CNC(=O)C1=CC=CN=C1)NC(=O)C1=CC=CN=C1	0.831242		429
DB04665	O=C1OC2=CC=CC=C2C=C1	0.830885		430
DB12026	CC[C@@H]1[C@@H]2CN([C@@H]1C(=O)N[C@@]1(C[C@H]1C(F)F)C(=O)NS(=O)(=O)C1(C)CC1)C(=O)[C@@H](NC(=O)O[C@@H]1C[C@H]1CCCCC(F)(F)C1=C(O2)N=C2C=C(OC)C=CC2=N1)C(C)(C)C	0.83077		431
DB06753	OP(O)(=O)OCC(Cl)(Cl)Cl	0.83041		432
DB02818	N[C@@H](CN1C=C(I)C(=O)NC1=O)C(O)=O	0.829934		433
DB07455	[H][C@](C)(CNS(C)(=O)=O)C1=CC=C(C=C1)C1=CC=C(C=C1)[C@@]([H])(C)CNS(C)(=O)=O	0.829858		434
DB04205	[H][C@@]1(C[C@@]([H])(O[C@]1([H])COP(O)(O)=O)N1C=C(C)C(=O)NC1=O)OP(O)(O)=O	0.829676		435
DB11929	[H][C@]1(C[C@@H]2CN1C(=O)[C@@H](NC(=O)OCC(C)(C)CCCCC1=C3CN(CC3=CC=C1)C(=O)O2)C(C)(C)C)C(=O)N[C@@]1(C[C@H]1CC)C(=O)NS(=O)(=O)C1CC1	0.829616		436
DB04490	SCC1=CC=CN=C1	0.829489		437
DB08373	CS(=O)(=O)C1=CC(Cl)=C(C=C1Cl)C1=C(Cl)C=C(C(Cl)=C1)S(C)(=O)=O	0.828281		438
DB01021	NS(=O)(=O)C1=C(Cl)C=C2NC(NS(=O)(=O)C2=C1)C(Cl)Cl	0.828201		439
DB15333	C[C@H](NC(=O)CN1C=NC2=C1C(F)=C(F)C=C2)C1=CC=C(C=C1)C(C)(C)C	0.827882		440
DB00826	[H][C@@]12C[C@H](O)C[C@]3(O)C[C@H](O)[C@@H](C(O)=O)[C@]([H])(C[C@@H](O[C@]4([H])O[C@H](C)[C@@H](O)[C@H](N)[C@@H]4O)\C=C\C=C\C=C\C=C\C[C@@H](C)OC(=O)\C=C\[C@@]1([H])O2)O3	0.827813		441
DB03491	NC1=NC2=C(N=CN2[C@H]2C[C@H](O)[C@@H](COP(O)(=O)OP(O)(O)=O)O2)C(=O)N1	0.827703		442
DB03785	[H][C@@](O)(CC[C@@]1([H])[C@@]([H])(C)C=CC2=C[C@]([H])(C)C[C@]([H])(OC(=O)[C@@]([H])(C)CC)[C@]12[H])C[C@@]([H])(O)CC(O)=O	0.827425		443
DB02721	IC1=CNN=C1	0.827109		444
DB14512	[H][C@@]1(C)C[C@@]2([H])[C@]3([H])CCC4=CC(=O)C=C[C@]4(C)[C@@]3(Cl)[C@@]([H])(O)C[C@]2(C)[C@@]1(OC(=O)C1=CC=CO1)C(=O)CCl	0.82622		445
DB09241	[Cl-].CN(C)C1=CC2=[S+]C3=C(C=CC(=C3)N(C)C)N=C2C=C1	0.825638		446
DB11176	C\C(\C=C\C=C(/C)\C=C\C1=C(C)C[C@@H](O)CC1(C)C)=C/C=C/C=C(\C)/C=C/C=C(\C)/C=C/C1=C(C)C[C@@H](O)CC1(C)C	0.825454		447
DB02921	CC1=CN(C(=O)NC1=O)[C@]12C[C@H]1[C@H](CO)[C@@H](O)C2	0.82523		448
DB09088	CCC(C)(CN(C)C)OC(=O)C1=CC=CC=C1	0.825116		449
DB08840	CNC(=O)C1=CC=CN=C1	0.824865		450
DB00451	N[C@@H](CC1=CC(I)=C(OC2=CC(I)=C(O)C(I)=C2)C(I)=C1)C(O)=O	0.824629		451
DB00509	N[C@H](CC1=CC(I)=C(OC2=CC(I)=C(O)C(I)=C2)C(I)=C1)C(O)=O	0.824629		452
DB01050	CC(C)CC1=CC=C(C=C1)C(C)C(O)=O	0.824234		453
DB12032	C[C@H]1CC(CN)(CC(O)=O)C[C@@H]1C	0.823934		454
DB03297	OS(=O)(=O)CC1=CC=CC=C1	0.823818		455
DB08579	[H][C@]1(C)CN(C[C@@]([H])(C)C1)C(=O)C1=CC(Br)=CC=C1N	0.823657		456
DB01077	CC(O)(P(O)(O)=O)P(O)(O)=O	0.823569		457
DB00641	[H][C@]12[C@H](C[C@@H](C)C=C1C=C[C@H](C)[C@@H]2CC[C@@H]1C[C@@H](O)CC(=O)O1)OC(=O)C(C)(C)CC	0.823229		458
DB01483	CCC1(CC)C(=O)NC(=O)NC1=O	0.822971		459
DB08733	[H][C@@](CNC(=O)C1=NC=CS1)(C(=O)NO)[C@@]([H])(CC(C)C)C(=O)N[C@]([H])(C(=O)NC)C(C)(C)C	0.820155		460
DB00911	CCS(=O)(=O)CCN1C(C)=NC=C1[N+]([O-])=O	0.819918		461
DB12819	CCC(CC)[C@@H](CO)NS(=O)(=O)C1=CC=C(Cl)S1	0.819871		462
DB03766	CCC(O)=O	0.819146		463
DB08808	CC1=CC(OCC(O)CNC(C)(C)C)=C(Cl)C=C1	0.818948		464
DB06962	NCC1=CC=C2OCC3(CCN(CC3)C(=O)C3=CC=C(O3)C#CC3=CC=CC=C3)C2=C1	0.818858		465
DB13657	CC(=O)NC1=CC=C(OC(=O)C2=CC=CC=C2OC(C)=O)C=C1	0.818393		466
DB04600	NS(=O)(=O)OC1=CC=C(CN(N2C=NN=C2)C2=CC=C(C=C2)C#N)C=C1Br	0.818244		467
DB04454	CC[C@@H](N)C(O)=O	0.817657		468
DB02181	NC1=NC2=C(N=CN2[C@H]2C[C@H](O)[C@@H](COP(O)(=O)OP(O)(=O)OP(O)(O)=O)O2)C(=O)N1	0.817106		469
DB07418	OP(=O)(OC1=CC=C(C=C1)[N+]([O-])=O)OC1=CC=C(C=C1)[N+]([O-])=O	0.816438		470
DB07450	[H]N1C(=O)C[C@@]2(C1=O)C(=O)N(CC1=C(F)C=C(Br)C=C1)C(=O)C1=C2C=C(F)C=C1	0.816257		471
DB14972	COP(N)(=O)SC	0.815979		472
DB04522	N[C@@H](COP(O)(O)=O)C(O)=O	0.815719		473
DB08229	[H]N([H])N(CC(O)=O)C(=O)CC([H])(O)C(=O)N(CC1=CC=CC=C1)CC1=CC=CC=C1	0.815713		474
DB09070	[H][C@@]12CC[C@@](O)(C#C)[C@@]1(C)CC[C@]1([H])C3=C(CC(=O)CC3)C[C@@]([H])(C)[C@@]21[H]	0.815456		475
DB00235	CC1=C(C=C(C#N)C(=O)N1)C1=CC=NC=C1	0.813943		476
DB00976	[H][C@@]12[C@@H](C)C(=O)[C@H](C)C[C@@](C)(OC)[C@H](O[C@@H]3O[C@H](C)C[C@@H]([C@H]3O)N(C)C)[C@@H](C)C(=O)[C@@H](C)C(=O)O[C@H](CC)[C@@]1(C)OC(=O)N2CCCCN1C=NC(=C1)C1=CC=CN=C1	0.813579		477
DB00240	[H][C@@]12C[C@@H](C)[C@](O)(C(=O)CO)[C@@]1(C)C[C@H](O)[C@@]1([H])[C@@]2([H])[C@H](Cl)CC2=CC(=O)C=C[C@]12C	0.813484		478
DB00175	[H][C@]12[C@H](C[C@H](O)C=C1C=C[C@H](C)[C@@H]2CC[C@@H](O)C[C@@H](O)CC(O)=O)OC(=O)[C@@H](C)CC	0.811234		479
DB08908	[H]\C(=C(\[H])C(=O)OC)C(=O)OC	0.810975		480
DB13338	CC[C@H]1OC(=O)[C@H](C)[C@@H](O[C@H]2C[C@@](C)(OC)[C@@H](O)[C@H](C)O2)[C@H](C)[C@@H](O[C@@H]2O[C@H](C)C[C@@H]([C@H]2O)N(C)C)[C@](C)(O)C[C@](C)(F)C(=O)[C@H](C)[C@@H](O)[C@]1(C)O	0.810173		481
DB00865	C[C@@H](CC1=CC=CC=C1)N(C)CC1=CC=CC=C1	0.810111		482
DB03248	CC[C@@H](OP(O)(O)=O)C(O)=O	0.809959		483
DB04748	C(C)(C)CN(C[C@@H](O)[C@@H](NC(=O)[C@H](C(C)C)N1CCN(CC2=CSC(C)=N2)C1=O)CC1=CC=CC=C1)S(=O)(=O)C1=CC=C(C=C1)\C=N\O	0.809399		484
DB00638	OC[C@H]1O[C@@](CO)(OC[C@@]2(OC[C@@]3(OC[C@@]4(OC[C@@]5(OC[C@@]6(OC[C@@]7(OC[C@@]8(OC[C@@]9(OC[C@@]%10(OC[C@@]%11(OC[C@@]%12(OC[C@@]%13(OC[C@@]%14(OC[C@@]%15(OC[C@@]%16(OC[C@@]%17(OC[C@@]%18(OC[C@@]%19(OC[C@@]%20(OC[C@@]%21(OC[C@@]%22(OC[C@@]%23(OC[C@@]%24(OC[C@@]%25(OC[C@@]%26(OC[C@@]%27(OC[C@@]%28(OC[C@@]%29(OC[C@@]%30(OC[C@@]%31(OC[C@@]%32(OC[C@@]%33(OC[C@@]%34(OC[C@@]%35(OC[C@@]%36(OC[C@@]%37(…	0.80927		485
DB02606	CC[C@@H](C)O	0.809259		486
DB04578	[H][C@](N)(CC(=O)N1CC2=CC=CC=C2C[C@@]1([H])C(N)=O)CC1=CC=CC=C1F	0.809126		487
DB00494	CCN(CC)C(=O)C(=C\C1=CC(=C(O)C(O)=C1)[N+]([O-])=O)\C#N	0.808914		488
DB07410	OC(CC1=CC(=CC=C1)C1=CC=CC2=C1OC1=C2C=CC=C1)(P(O)(O)=O)P(O)(O)=O	0.808398		489
DB12300	O=N(=O)C1=CC=C(C=C1)C1=CC=CC=C1	0.807758		490
DB12025	CC(C)[C@]12O[C@H]1[C@@H]1O[C@]11[C@]3(O[C@H]3C[C@H]3C4=C(CC[C@]13C)C(=O)OC4)[C@@H]2O	0.807539		491
DB12384	CC[C@@]1(O)C(=O)OCC2=C1C=C1N(CC3=C1N=C1C=CC(O)=CC1=C3[Si](C)(C)C(C)(C)C)C2=O	0.807057		492
DB14914	[18F]C1=CC=C(C=N1)C1=CC=C2C(NC3=C2C=NC=C3)=C1	0.805653		493
DB15033	FC1=CC=C(C=N1)C1=CC=C2C(NC3=C2C=NC=C3)=C1	0.805653		493
DB02222	C[C@@H](CN1C=NC2=C1N=C(N)N=C2N)OCP([O-])([O-])=O	0.805432		494
DB12952	C[C@H]1C[C@H]2[C@@H]3CC[C@](O)(C(=O)CO)[C@@]3(C)CC(=O)[C@@H]2[C@@]2(C)C=CC(=O)C=C12	0.805265		495
DB01072	COC(=O)N[C@H](C(=O)N[C@@H](CC1=CC=CC=C1)[C@@H](O)CN(CC1=CC=C(C=C1)C1=CC=CC=N1)NC(=O)[C@@H](NC(=O)OC)C(C)(C)C)C(C)(C)C	0.804703		496
DB02215	[H][C@@](CC(C)C)(NC(=O)C1=CC=CO1)C(O)=O	0.804454		497
DB15293	C\C(\C=C1/SC(=S)N(CC(O)=O)C1=O)=C/C1=CC=CC=C1	0.804406		498
DB02277	CN1N=C(C=C1NC(=O)NC1=CC=C(Cl)C=C1)C(C)(C)C	0.80375		499
DB14948	C[C@@H](OC(=O)NC1=C(ON=C1C)C1=CC=C(C=C1)C1=CC=C(C=C1)C1(CC1)C(O)=O)C1=CC=CC=C1	0.802955		500
DB15587	O.O.O.[K+].[K+].[Sb+3].[Sb+3].[O-][C@H]([C@@H]([O-])C([O-])=O)C([O-])=O.[O-][C@H]([C@@H]([O-])C([O-])=O)C([O-])=O	0.802689		501
DB05450	[H][C@]12C[C@@]3([H])[C@]4([H])CC[C@]5([H])C[C@@H](O)CC[C@]5(C)[C@@]4([H])CC[C@]3(C)[C@@]1([H])[C@H](C)[C@@]1(CC[C@@H](C)CO1)O2	0.802215		502
DB01433	CCC(OC(C)=O)C(CC(C)N(C)C)(C1=CC=CC=C1)C1=CC=CC=C1	0.802149		503
DB07049	[H][C@@]1(C)CN(CCN1S(=O)(=O)C1=CC=C(C=C1)C(C)(C)C)C1=CC=C(C=C1)[N+]([O-])=O	0.802141		504
DB14543	[H][C@@]12CC[C@](OC(=O)CCC)(C(=O)COC(=O)CC)[C@@]1(C)C[C@H](O)[C@@]1([H])[C@@]2([H])CCC2=CC(=O)CC[C@]12C	0.801373		505
DB14514	[Mg++].CC(=O)CCC([O-])=O.CC(=O)CCC([O-])=O	0.801266		506
DB01739	CC[C@@H](C)[C@H](N)C(O)=O	0.799954		507
DB00167	CC[C@H](C)[C@H](N)C(O)=O	0.799954		507
DB04179	O1C=CC2=C1C=CC=C2	0.799795		508
DB02648	C[N+](C)(C)C[C@H](O)CC(O)=O	0.79938		509
DB03741	CC[C@@H](C)C(O)=O	0.799123		510
DB00294	[H][C@@]12CC[C@@](O)(C#C)[C@@]1(CC)CC(=C)[C@]1([H])[C@@]3([H])CCC(=O)C=C3CC[C@@]21[H]	0.799021		511
DB07763	C[C@]1(OC(=O)N(NC2=CC=CC=C2)C1=O)C1=CC=C(F)C=C1F	0.799003		512
DB00937	CCN(CC)C(C)C(=O)C1=CC=CC=C1	0.798642		513
DB06419	[H][C@]12N=C(O)O[C@]1(C)[C@@]([H])(CC)OC(=O)[C@]([H])(C)C(=O)[C@]([H])(C)[C@@]([H])(O[C@]1([H])O[C@]([H])(C)C[C@]([H])(N(C)C)[C@@]1([H])O)[C@@](C)(C[C@@]([H])(C)C(=O)[C@]2([H])C)OCC=CC1=CC2=CC=CC=C2N=C1	0.798049		514
DB14195	CC(C)NC1=CC=C(NC2=CC=CC=C2)C=C1	0.797217		515
DB07935	CC1=NNC2=C1C(OC1=CC(=CC(=C1)C#N)C#N)=C(F)C=C2	0.796131		516
DB08369	C(N1C=CN=C1)C1=CC=C(C=C1)C1=CC=CC=C1	0.79581		517
DB00521	CC(C)(C)NCC(O)COC1=CC=CC2=C1CCC(=O)N2	0.795431		518
DB02529	[H][C@]1(N)C[C@@]([H])(O[C@@]([H])(C(=O)N(CC)CC)[C@]1([H])N=C(C)O)C(O)=O	0.795409		519
DB12445	CC(=O)OC1=CC=CC=C1C(=O)OC1=CC=CC(CO[N+]([O-])=O)=C1	0.794397		520
DB00392	CCN(CC)C(C)CN1C2=CC=CC=C2SC2=CC=CC=C12	0.794313		521
DB07793	[H][C@@]1(Cl)SC2=NC(=CC2=C1)C(=O)N[C@@]1([H])CC2=C(C=CC=C2)N(CC(N)=O)C1=O	0.793732		522
DB03340	[H][C@@](C)(CP(O)(=O)[C@@]([H])(N)CC(O)=O)C(O)=O	0.793618		523
DB09389	CCC12CCC3C(CCC4=CC(=O)CCC34)C1CCC2(O)C#C	0.793102		524
DB06233	CO[C@@H]1C[C@H](C[C@@H](C)[C@@H]2CC(=O)[C@H](C)\C=C(C)\[C@@H](O)[C@@H](OC)C(=O)[C@H](C)C[C@H](C)\C=C\C=C\C=C(C)\[C@H](C[C@@H]3CC[C@@H](C)[C@@](O)(O3)C(=O)C(=O)N3CCCC[C@H]3C(=O)O2)OC)CC[C@H]1OP(C)(C)=O	0.793075		525
DB02445	[H][C@](N)(CO)[C@@]([H])(O)[C@]([H])(O)[C@]([H])(O)COP(O)(O)=O	0.792674		526
DB12350	C[C@]12CC[C@H]3[C@@H](CC[C@@H]4C[C@@H](O)CC[C@]34C)[C@@]1(O)CC[C@]2(O)C1=COC=C1	0.792262		527
DB13796	CC(C)(C)C1=CC=C2C(C=CC(=C2S(O)(=O)=O)C(C)(C)C)=C1	0.790951		528
DB03275	N[C@@H](CS)C(N)=O	0.790907		529
DB03257	[H][C@@](CC(C)C)(NC(C)=O)[C@]1([H])O[C@]([H])(C[C@@]1([H])C(=O)OC)C(O)=O	0.790677		530
DB13800	[Ca++].CC(=O)CCC([O-])=O.CC(=O)CCC([O-])=O	0.790676		531
DB05875	CC(C)C[C@H](NC(=O)CN(C)C(=O)[C@H](CC1=CC=CC=C1)NC(=O)[C@H](CC1=CC=CC=C1)NC(=O)[C@H](CCC(N)=O)NC(=O)[C@H](CCC(N)=O)NC(=O)[C@@H]1CCCN1C(=O)[C@H](CCCCN)NC(=O)[C@@H]1CCCN1C(=O)[C@@H](N)CCCNC(N)=N)C(=O)N[C@@H](CCS(C)(=O)=O)C(N)=O	0.790414		532
DB14662	[H][C@@]12C[C@H]3OC(C)(C)O[C@@]3(C(=O)COC(C)=O)[C@@]1(C)C[C@H](O)[C@@]1([H])[C@@]2([H])C[C@H](F)C2=CC(=O)C=C[C@]12C	0.790216		533
DB03335	C[C@H](O)CBr	0.788971		534
DB15109	CCC1=C(C(=O)O[C@H]2C(C)=C[C@@]34[C@H](C)C[C@@H]5[C@H]([C@H](C=C(CO)[C@@H](O)[C@]23O)C4=O)C5(C)C)C(CC)=NO1	0.788685		535
DB06756	C[N+](C)(C)CC([O-])=O	0.788226		536
DB12252	CC(C)[C@]12O[C@H]1[C@@H]1O[C@]11[C@]3(O[C@H]3C[C@@]3(O)C4=C(CC[C@]13C)C(=O)OC4)[C@@H]2O	0.788126		537
DB00700	[H][C@@]12CC[C@@]3(CCC(=O)O3)[C@@]1(C)C[C@H]1O[C@@]11[C@@]2([H])[C@@H](CC2=CC(=O)CC[C@]12C)C(=O)OC	0.787985		538
DB15250	CC(C)(C)C1=CC=C(C=C1)S(=O)(=O)NC1=C(C=C(Cl)C=C1)C(=O)C1=CC=[N+]([O-])C=C1	0.787735		539
DB11825	CCC1=C[C@@H]2[C@@H](C[C@]2(CN)CC(O)=O)C1	0.787657		540
DB06802	NC(=O)CC1=CC=CC(C(=O)C2=CC=CC=C2)=C1N	0.787199		541
DB14659	[H][C@@]12CC(=C)[C@](OC(C)=O)(C(C)=O)[C@@]1(C)CC[C@@]1([H])[C@@]2([H])C=C(C)C2=CC(=O)CC[C@]12C	0.787088		542
DB01502	CCC(=O)N(CC(C)N(C)CCC1=CC=CC=C1)C1=CC=CC=C1	0.786931		543
DB08418	[H][C@]12CC[C@]3(C)C(=O)N(CC4=CC=CN=C4)C(=O)C[C@@]3([H])[C@]1([H])CCC1=C2C=CC(OS(N)(=O)=O)=C1	0.786161		544
DB03544	N[C@@H](CSP(O)(O)=O)C(O)=O	0.785058		545
DB03176	CC(C)C1=CC(OC2=C(Cl)C=C(CC(O)=O)C=C2Cl)=CC=C1O	0.785003		546
DB08658	CCO[P@](O)(=O)N(CC)CC	0.784772		547
DB02549	[H][C@@]1(C[C@]([H])(OC(C)=O)[C@@]([H])(COP(O)(=O)OP(O)(O)=O)O1)N1C=C(C)C(O)=NC1=O	0.783677		548
DB13231	[Ca++].CC(O)C([O-])=O.CC(O)C([O-])=O	0.783538		549
DB13786	[Mg++].[O-]C(=O)C1=CC(=O)NC(=O)N1.[O-]C(=O)C1=CC(=O)NC(=O)N1	0.783365		550
DB01976	NC1=CC=CC2=C1C=C1C=CC=CC1=C2	0.783156		551
DB04601	NS(=O)(=O)OC1=CC=C(CN(N2C=NN=C2)C2=CC=C(C=C2)C#N)C=C1	0.782903		552
DB00757	[H][C@@]1(C[C@@]2([H])C[C@]3([H])C[C@@]([H])(C1)N2CC3=O)OC(=O)C1=CNC2=C1C=CC=C2	0.782443		553
DB08583	CCN1N=CC=C1C1=CNC2=NC=C(C=C12)C1=CC(C(=O)N(C)C)=C(N)C=C1	0.78155		554
DB03487	[H]N1C(=O)C[C@H](N)C1=O	0.780449		555
DB04638	CC(C)(C)C1=CC(O)=C(C=C1O)C(C)(C)C	0.780443		556
DB08778	CC(C)(C)NC1=NC(N)=C(S1)C(=O)C1=CC=CC=C1	0.780043		557
DB08871	[H][C@@]12O[C@@]3([H])CCC4CC(=O)C[C@H]5[C@H](C[C@H]6O[C@H](C[C@@H](C)C6=C)CC[C@@H]6O[C@H](CC6=C)CC[C@@]67C[C@@H](O[C@H]1[C@@H](O6)[C@@]3([H])O4)[C@@H]2O7)O[C@H](C[C@H](O)CN)[C@@H]5OC	0.779778		558
DB12655	C[C@@H]1[C@@H]2NC[C@@H](C)C[C@H]2O[C@]11CC[C@H]2[C@@H]3CC[C@@H]4C[C@@H](CC[C@]4(C)[C@H]3CC2=C(C)C1)NS(C)(=O)=O	0.779757		559
DB08735	[H][C@@](C)(O)C[C@]([H])(C1=CC=CC=C1)C1=C(O)C2=CC=CC=C2OC1=O	0.779693		560
DB08736	[H][C@](C)(O)C[C@@]([H])(C1=CC=CC=C1)C1=C(O)C2=CC=CC=C2OC1=O	0.779693		561
DB04594	OC(CC(O)=O)CC(O)=O	0.779639		562
DB02768	CC(C)(C)OC=O	0.778903		563
DB02700	[H][C@@]1(N)C[C@]([H])(O)[C@@]([H])(CO)O[C@]1([H])O	0.778223		564
DB03763	CN1C=C([C@H]2C[C@H](O)[C@@H](CO)O2)C(=O)NC1=O	0.777689		565
DB13602	CCC(=O)[C@@]1(C)CC[C@H]2[C@@H]3CCC4=CC(=O)CCC4=C3CC[C@]12C	0.777434		566
DB00432	OC[C@H]1O[C@H](C[C@@H]1O)N1C=C(C(=O)NC1=O)C(F)(F)F	0.777312		567
DB12167	CO[C@@H](C)CN1C(=O)N(C)C2=C1C1=CC(=CC=C1N=C2)C1=CC(=CN=C1)C(C)(C)O	0.777226		568
DB07989	[H][C@](CC(C)C)(N(O)C(C)=O)C(=O)OC	0.777016		569
DB01211	[H][C@@]1(C[C@@](C)(OC)[C@@H](O)[C@H](C)O1)O[C@H]1[C@H](C)[C@@H](O[C@]2([H])O[C@H](C)C[C@@H]([C@H]2O)N(C)C)[C@@](C)(C[C@@H](C)C(=O)[C@H](C)[C@@H](O)[C@](C)(O)[C@@H](CC)OC(=O)[C@@H]1C)OC	0.776277		570
DB14667	OS(=O)(=O)OC1=CC=CC=C1	0.775229		571
DB14130	CCC(CC)C(=O)OC1=CC=CC=C1C(=O)OC	0.775117		572
DB01863	O[C@H]1[C@@H](OP(O)(O)=O)[C@H](O)[C@@H](OP(O)(O)=O)[C@H](OP(O)(O)=O)[C@H]1OP(O)(O)=O	0.775089		573
DB07696	[H][C@@](CC(=O)OC)(NC(=O)OC(C)(C)C)C(C)=O	0.774779		574
DB07035	CCC1=C(C)NC(=O)C(I)=C1OC1=CC=CC(\C=C\C#N)=C1	0.773971		575
DB04624	[H][C@](O)(CC)C[C@@]([H])(O)C1=C(O)C2=C(C=C1CC(=O)OC)C(=O)C1=CC=CC(O)=C1C2=O	0.773777		576
DB06413	NC(=O)C[S@@](=O)C(C1=CC=CC=C1)C1=CC=CC=C1	0.773462		577
DB00745	NC(=O)CS(=O)C(C1=CC=CC=C1)C1=CC=CC=C1	0.773462		578
DB09332	[Na+].[Na+].[Na+].[Na+].CC1=C(OP([O-])([O-])=O)C2=CC=CC=C2C(OP([O-])([O-])=O)=C1	0.772711		579
DB02132	OC(=O)CN1C(=O)N(CC2=C(F)C=C(Br)C=C2)C(=O)C2=C1C=C(Cl)C=C2	0.772698		580
DB09000	CC(CN(C)C)CN1C2=CC=CC=C2SC2=C1C=C(C=C2)C#N	0.772686		581
DB04214	OP(O)(=O)OC1=CC=C(C=C1)[N+]([O-])=O	0.771459		582
DB06442	CC(C)C1=CC(C(C)C)=C(CC(=O)NS(=O)(=O)OC2=C(C=CC=C2C(C)C)C(C)C)C(=C1)C(C)C	0.77134		583
DB13158	[H][C@]1(C)C[C@@]2([H])[C@]3([H])CCC4=CC(=O)C=C[C@]4(C)[C@@]3(F)C(=O)C[C@]2(C)[C@@]1(O)C(=O)CCl	0.770561		584
DB08944	CC(C)[C@@](C[C@H](C)N(C)C)(C#N)C1=CC=CC=C1	0.770542		585
DB08695	[O-][N+](=O)C1=CC=C(C=C1)C1=NNC=C1	0.770424		586
DB04118	[H][C@@]1(CC2=CC=CC=C2)NC(=CN2C(=O)[C@](CC3=CC4=CC=CC=C4C=C3)(OO)N=C12)C1=CC=C(O)C=C1	0.76922		587
DB14673	CC(=O)OCC(=O)[C@@]12OC(C)(C)O[C@@H]1C[C@H]1[C@@H]3C[C@H](F)C4=CC(=O)CC[C@]4(C)[C@H]3[C@@H](O)C[C@]21C	0.767655		588
DB09230	CC(C)OC(=O)C1=C(C)NC(N)=C(C1C1=CC=CC(=C1)[N+]([O-])=O)C(=O)OC1CN(C1)C(C1=CC=CC=C1)C1=CC=CC=C1	0.76736		589
DB08918	CCN(CC)C(=O)[C@]1(C[C@H]1CN)C1=CC=CC=C1	0.767166		590
DB08568	[H][C@@](N)(COC1=CC(=CN=C1)C1=CC=C2NN=C(C)C2=C1)CC1=CC=CC=C1	0.767084		591
DB13026	CC1=NC=C(N1CC(O)CCl)N(=O)=O	0.765702		592
DB06933	CC(C)(C)NS(=O)(=O)C1=CC=C(C=C1)C1=CN=C2C=CC=C(NC3=CC=CC=N3)C2=C1	0.765455		593
DB00532	CCC1(NC(=O)N(C)C1=O)C1=CC=CC=C1	0.765412		594
DB02023	NC1=NC2=C(NC(=O)N2[C@H]2C[C@H](O)[C@@H](COP(O)(O)=O)O2)C(=O)N1	0.764548		595
DB01471	[H][C@@]12CC[C@](C)(O)[C@@]1(C)CC[C@@]1([H])[C@@]2([H])[C@H](C)CC2=CC(=O)CC[C@]12C	0.763879		596
DB01564	[H][C@@]12CC[C@](C)(O)[C@@]1(C)CC[C@@]1([H])[C@@]2([H])[C@@H](C)CC2=CC(=O)CC[C@]12C	0.763879		596
DB04605	NC1=CC=CC2=C1C=CN=C2	0.763286		597
DB04551	O[C@H]1[C@H](O)[C@@](O)(COP(O)(O)=O)O[C@@H]1COP(O)(O)=O	0.763049		598
DB08609	[H]N(C(=O)C(C)(O)C(F)(F)F)C1=C(C)C=C(C=C1)S(=O)(=O)N(CC)C1=CC=CC=C1	0.762128		599
DB07776	O=C1C=C(OC2=CC=CC=C12)C1=CC=CC=C1	0.762049		600
DB14078	OP(O)(=O)CP(O)(O)=O	0.761959		601
DB03211	OP(O)(=O)CCC(=C)C=O	0.761584		602
DB02980	[H]N1C(=O)N(C=C(C)C1=O)[C@H]1C[C@H](O)[C@@H](COP(O)(S)=S)O1	0.761514		603
DB00174	N[C@@H](CC(N)=O)C(O)=O	0.76145		604
DB03943	N[C@H](CC(N)=O)C(O)=O	0.76145		604
DB03359	C[N+](C)(C)C1=CC=CC(=C1)C(O)(O)C(F)(F)F	0.760613		605
DB02393	[H][C@]1(O)[C@]([H])(O)[C@]([H])(CP(O)(O)=O)O[C@]1([H])COP(O)(O)=O	0.760096		606
DB12425	N[C@@H](CC1=CC([131I])=C(OC2=CC([131I])=C(O)C=C2)C([131I])=C1)C(O)=O	0.760078		607
DB00279	N[C@@H](CC1=CC(I)=C(OC2=CC(I)=C(O)C=C2)C(I)=C1)C(O)=O	0.760078		607
DB07440	CC(C)(C)C1=CC=C(C=C1)S(O)(=O)=O	0.759806		608
DB11201	CC(C)[C@@H]1CC[C@@H](C)C[C@H]1OC(=O)C1=CC=CC=C1O	0.759704		609
DB08955	CC(C)CC1=CC=C(C=C1)C(C)C(O)=NO	0.759447		610
DB13733	CCC(C)(O)C#C	0.758977		611
DB08934	CC(C)OC(=O)[C@H](C)N[P@](=O)(OC[C@H]1O[C@@H](N2C=CC(=O)NC2=O)[C@](C)(F)[C@@H]1O)OC1=CC=CC=C1	0.75861		612
DB13911	[Na+].[Na+].[O-]C(=O)C1=C(Cl)C(Cl)=C(Cl)C(Cl)=C1C1=C2C=C(Br)C(=O)C(Br)=C2OC2=C1C=C(Br)C([O-])=C2Br	0.758457		613
DB01962	N[C@@H](CC1=CC=C(OP(O)(O)=O)C=C1)C(O)=O	0.758321		614
DB04912	[Cl-].[Cl-].[Sn+4].CCC1=C2[N-]C(\C=C3/N=C(/C=C4\[N-]\C(=C/C5=N/C(=C\2)/C(C)=C5CC)C(C)=C4CCC(O)=O)C(CCC(O)=O)=C3C)=C1C	0.757678		615
DB07530	[H][C@]1(CC[C@](C)(CCC#CC(O)(C(F)(F)F)C(F)(F)F)C1(C)C)\C=C\C=C1C[C@](O)([H])C[C@@](O)([H])C1	0.757237		616
DB04687	COP(O)(=S)OC	0.755891		617
DB02051	[H]N([C@@H](CC1=CC=CC=C1)C(=O)N([H])[C@@H](CCC1=CC=CC=C1)CCS(=O)(=O)OC1=CC=C(C=C1)[N+]([O-])=O)C(=O)OCC1=CC=CC=C1	0.755646		618
DB02265	CC[Si](C)(C)C	0.755291		619
DB15279	CC(C)(C)C1=CC=C(OC2=CC=C(N)C=N2)C=C1	0.754512		620
DB00615	CO[C@H]1\C=C\O[C@@]2(C)OC3=C(C2=O)C2=C(C(O)=C3C)C(=O)C(NC(=O)\C(C)=C/C=C/[C@H](C)[C@H](O)[C@@H](C)[C@@H](O)[C@@H](C)[C@H](OC(C)=O)[C@@H]1C)=C1NC3(CCN(CC3)CC(C)C)N=C21	0.753578		621
DB04370	N[C@@H](CSS(O)(=O)=O)C(O)=O	0.75341		622
DB08608	[H][C@@]1(C)CN(C(=O)[C@@](C)(O)C(F)(F)F)[C@@]([H])(C)CN1C(=O)C1=CC=C(C=C1)C#N	0.752744		623
DB04294	[H][C@]1(O)[C@@]([H])(O)[C@@]([H])(OP(O)(=O)CP(O)(O)=O)O[C@]1([H])COP(O)(O)=O	0.75251		624
DB04070	[H][C@@]1(C)C[C@]([H])(C)[C@]([H])(O)[C@@]([H])(C)[C@]([H])(O)[C@@]([H])(C)C(=O)O[C@]([H])(CC)[C@]([H])(C)[C@]([H])(O)[C@@]([H])(C)C1=O	0.752115		625
DB02817	[H][C@@]1(O)C[C@@]2(C)C(=O)C[C@]1([H])C2(C)C	0.751701		626
DB12439	OCC(O)CNC(=O)C1=C(I)C(C(=O)NCC(O)CO)=C(I)C(N(CC(O)CN(C=O)C2=C(I)C(C(=O)NCC(O)CO)=C(I)C(C(=O)NCC(O)CO)=C2I)C=O)=C1I	0.751421		627
DB09378	[H][C@@]12CC[C@](O)(C(=O)CO)[C@@]1(C)C[C@H](O)[C@@]1([H])[C@@]2([H])C[C@H](F)C2=CC(=O)C=C[C@]12C	0.75136		628
DB07193	[H][C@]1(N)CN2C(C[C@]1([H])C1=C(F)C=C(F)C(F)=C1)=NC1=CC(=CC=C21)S(C)(=O)=O	0.750373		629
DB02999	N[C@@H](CN1OC(=O)NC1=O)C(O)=O	0.750349		630
DB11693	CC[C@@H]1NC(=O)[C@H]([C@H](O)[C@H](C)C\C=C\C=C)N(C)C(=O)[C@H](C(C)C)N(C)C(=O)[C@H](CC(C)C)N(C)C(=O)[C@H](CC(C)C)N(C)C(=O)[C@@H](C)NC(=O)[C@H](C)NC(=O)[C@H](CC(C)C)N(C)C(=O)[C@@H](NC(=O)[C@H](CC(C)C)N(C)C(=O)CN(C)C1=O)C(C)C	0.748066		631
DB12894	OC[C@H]1O[C@H](C[C@@H]1F)N1C=C(Cl)C(=O)NC1=O	0.747793		632
DB03497	[H][C@](N)(COS(O)(=O)=O)C(O)=O	0.747166		633
DB05212	C[C@]12CC[C@H]3[C@H]([C@@H]1CC[C@@]2(O)C#C)[C@@H](O)C=C1C[C@@H](O)CC[C@]31C	0.747011		634
DB02595	[H]N(CCS(O)(=O)=O)C(=O)[C@@H]1C[C@H](O[C@@H]2O[C@H](CO)[C@@H](OS(O)(=O)=O)[C@H](O)[C@H]2N([H])C(C)=O)[C@@H](CO)[N+]1([H])[H]	0.74654		635
DB06154	[O-][N+](=O)OCC(CO[N+]([O-])=O)(CO[N+]([O-])=O)CO[N+]([O-])=O	0.746333		636
DB07920	O=NC(=O)CNS(=O)(=O)C1=CC=C(C=C1)C1=CC=CC=C1	0.746019		637
DB05790	[Cl-].CC(C)OC1=CC=CC(CC(=O)N2CCC[C@](CC[N+]34CCC(CC3)(CC4)C3=CC=CC=C3)(C2)C2=CC(Cl)=C(Cl)C=C2)=C1	0.744564		638
DB02248	[H][C@@]1(C)C[C@@]([H])(N[C@@]1([H])C(O)=O)S(O)(=O)=O	0.743393		639
DB08482	[H][C@@](C)(NC(=O)[C@]([H])(CC(C)C)NC(=O)[C@]([H])(CC(C)C)CC(=O)NO)C(=O)OCC	0.742633		640
DB13086	CC1(C)OB(O)C2=CC(NC(=O)C3=CC=C(F)C=C3C(F)(F)F)=CC=C12	0.742577		641
DB04896	CCN(CC)C(=O)C1(CC1CN)C1=CC=CC=C1	0.742212		642
DB13117	FC(F)CC(F)(F)F	0.741987		643
DB04482	NC1=NC(=O)N(C=C1)[C@@H]1O[C@H](COP(O)(=O)O[C@]2(C[C@@H](O)[C@@H](O)[C@H](O2)[C@H](O)CO)C(O)=O)[C@@H](O)[C@H]1O	0.741416		644
DB11943	NC1=NC(N2C=C(C(O)=O)C(=O)C3=CC(F)=C(N4CC(O)C4)C(Cl)=C23)=C(F)C=C1F	0.740656		645
DB02009	CC(C)(C)NC(=O)[C@@H]1CN(CC2=CC3=C(O2)C=CC=C3)CCN1C[C@@H](O)C[C@@H](CC1=CC=CC=C1)C(=O)N[C@@H]1[C@H](O)CC2=CC=CC=C12	0.74061		646
DB14156	CC1(C)C2CCC1(C)C(=O)C2	0.740484		647
DB02790	[H]N1C(=O)C=CN([C@@H]2O[C@H](COP(O)(=O)OP(O)(=O)OC3=CC=CC=C3)[C@@H](O)[C@H]2O)C1=O	0.740139		648
DB08581	[H][C@]1(C)CN(C[C@@]([H])(C)C1)C(=O)C1=CC(Br)=CC=C1NC(=O)CCC(O)=O	0.739754		649
DB13250	[Cl-].C[S+](C)CC[C@H](N)C(O)=O	0.739421		650
DB02485	[H][C@]1(O[C@](C[C@H](O)[C@H]1NC(C)=O)(OP(O)(=O)OC[C@H]1O[C@H]([C@H](O)[C@@H]1O)N1C=CC(N)=NC1=O)C(O)=O)[C@H](O)[C@H](O)CO	0.73915		651
DB11782	CC[C@H](NC(=O)[C@H](C)NC)C(=O)N1C[C@@H](O)C[C@H]1CC1=C(NC2=CC(F)=CC=C12)C1=C(C[C@@H]2C[C@H](O)CN2C(=O)[C@H](CC)NC(=O)[C@H](C)NC)C2=CC=C(F)C=C2N1	0.739089		652
DB00255	CC\C(=C(\CC)C1=CC=C(O)C=C1)C1=CC=C(O)C=C1	0.739076		653
DB09495	COC1=CC=C(C=C1)C(=O)CC(=O)C1=CC=C(C=C1)C(C)(C)C	0.738619		654
DB00273	[H][C@@]12CO[C@@]3(COS(N)(=O)=O)OC(C)(C)O[C@@]3([H])[C@]1([H])OC(C)(C)O2	0.737056		655
DB13331	CCC1(CC)C(=O)NC=CC1=O	0.736432		656
DB00663	[H][C@@]12C[C@@H](C)[C@](O)(C(=O)CO)[C@@]1(C)C[C@H](O)[C@@]1(F)[C@@]2([H])C[C@H](F)C2=CC(=O)C=C[C@]12C	0.736018		657
DB00223	[H][C@@]12C[C@H](C)[C@](O)(C(=O)CO)[C@@]1(C)C[C@H](O)[C@@]1(F)[C@@]2([H])C[C@H](F)C2=CC(=O)C=C[C@]12C	0.736018		657
DB03069	NC1=NC(=O)N(C=C1)[C@@H]1O[C@H](COP(O)(=O)OP(O)(=O)O[C@H]2OC[C@@H](O)[C@H](O)[C@H]2O)[C@@H](O)[C@H]1O	0.735762		658
DB04212	CC(=[NH2+])C([O-])=O	0.734352		659
DB05152	CC[C@@H]1SC2(CCN(C)CC2)NC1=O	0.734143		660
DB04659	OC[C@H]1C[C@@H](S\C(=N/OS(O)(=O)=O)CC2=CC=CC=C2)[C@H](O)[C@@H](O)[C@@H]1O	0.733805		661
DB04448	OCC1=CC=C(F)C=C1F	0.733575		662
DB01841	[H][C@@]1(C)C[C@]([H])(O)[C@@]([H])(O)[C@@]([H])(O)O1	0.732467		663
DB05806	CC[C@@]1(O)C(=O)OCC2=C1C=C1N(CC3=C(CC[Si](C)(C)C)C4=CC=CC=C4N=C13)C2=O	0.732161		664
DB09483	[K+].CC(O)C([O-])=O	0.732073		665
DB01028	COC(F)(F)C(Cl)Cl	0.73076		666
DB00322	OC[C@H]1O[C@H](C[C@@H]1O)N1C=C(F)C(=O)NC1=O	0.729915		667
DB03298	OP(O)(=O)OC1=CC=CC=C1	0.729382		668
DB07884	[H][C@@]1(CC)N(C(=O)OC(C)C)C2=CC(F)=CC=C2NC1=O	0.728763		669
DB12449	CC1(C)CC(O)CC(C)(C)N1[O]	0.728219		670
DB14808	CC(C)C(=O)OC[C@@]1(CCl)O[C@H]([C@H](F)[C@@H]1OC(=O)C(C)C)N1C=CC(N)=NC1=O	0.727582		671
DB08645	[H][C@]1(NC2=CC(Cl)=C(C=C2S(=O)(=O)N1)S(N)(=O)=O)C(Cl)Cl	0.72757		672
DB08644	[H][C@@](CC)(C=O)[C@@]1([H])N(CC[C@]1([H])NS(C)(=O)=O)C(=O)[C@@]([H])(NC(=O)OC(C)(C)C)C(C)C	0.727542		673
DB01766	[H][C@](N)(CC1=CC=C2C=CC=CC2=C1)C(O)=O	0.725985		674
DB02253	OC\C(C)=C\C=C\C(\C)=C/C=C/C=C(/C)\C=C\C=C(/C)\C=C\C1=C(C)C[C@@H](O)CC1(C)C	0.725928		675
DB14668	C\C=C(\C(=C\C)\C1=CC=C(OC(C)=O)C=C1)/C1=CC=C(OC(C)=O)C=C1	0.725329		676
DB06870	[H][C@@]12CC[C@@](O)(CC)[C@@]1(CC)C=CC1=C3CCC(=O)C=C3CC[C@@]21[H]	0.725112		677
DB12311	CC(=O)NC1=CC=C(C=C1)C(=O)NC(C)(C)C	0.724938		678
DB09352	CC(N)CC1=CC=C(O)C=C1	0.724857		679
DB08847	O[C@H]1CN[C@@H](C1)C(O)=O	0.724745		680
DB04639	[H][C@](N)(CC1=CC=C(C=C1)C1=CC=CC=C1)C(O)=O	0.724427		681
DB08033	[H][C@@]1(C)CCC2=C(C1)C(C(=O)N(CC)CC)=C(NC(=O)C1=CC=CS1)S2	0.724331		682
DB13343	OC1=CC2=C(SC(=O)O2)C=C1	0.723167		683
DB13369	CC[N+]1(CC)CCC(C1)OC(=O)C(O)(C1=CC=CC=C1)C1=CC=CC=C1	0.723081		684
DB12493	COC(=O)C[C@@]1(CN)C[C@@H]2CC[C@@H]2C1	0.72249		685
DB00401	COC(=O)C1=C(C)NC(C)=C(C1C1=CC=CC=C1[N+]([O-])=O)C(=O)OCC(C)C	0.720468		686
DB14943	C[C@@H]1C[C@H](N)C[C@@H](C1)C1=C(NC(=O)C2=NC(=C(F)C=C2)C2=C(F)C=CC=C2F)C=NC=C1	0.720339		687
DB01479	C[C@]1(O)CC[C@H]2[C@@H]3CC[C@H]4C[C@H](O)CC[C@]4(C)[C@H]3CC[C@]12C	0.719948		688
DB01513	C[C@]1(O)CC[C@H]2[C@@H]3CC[C@H]4C[C@@H](O)CC[C@]4(C)[C@H]3CC[C@]12C	0.719948		688
DB02002	NC(=C)C(N)=O	0.719561		689
DB12538	CC(C)C[C@@H]1NC(=O)[C@@H]2CNC(=O)C[C@H](NC(=O)[C@H](CC(=O)N[C@@H]3O[C@H](CO)[C@@H](O)[C@H](O)[C@H]3NC(C)=O)NC1=O)C(=O)N[C@@H](CC1=CNC3=CC=CC=C13)C(=O)N[C@@H](CC1=CC=CC=C1)C(=O)N2	0.719541		690
DB06307	C[C@]12CC[C@H]3[C@@H](CC[C@H]4C[C@H](O)CC[C@]34C)[C@@H]1CC[C@@]2(O)C#C	0.718292		691
DB00224	CC(C)(C)NC(=O)[C@@H]1CN(CC2=CN=CC=C2)CCN1C[C@@H](O)C[C@@H](CC1=CC=CC=C1)C(=O)N[C@@H]1[C@H](O)CC2=CC=CC=C12	0.718032		692
DB12408	CC(C)(CCC(C(N)=O)(C1=CC=CC=C1)C1=CC=CC=C1)N1CC(C1)OC1=CC=CC(O)=C1	0.717751		693
DB00946	CCC(C1=CC=CC=C1)C1=C(O)C2=C(OC1=O)C=CC=C2	0.717199		694
DB00228	FC(F)OC(F)(F)C(F)Cl	0.717164		695
DB02479	[H]N([H])S(=O)(=O)C1=CC=C(C=C1)C(=O)N([H])C[C@@H](C)CN1C=CC2=CC=CC=C12	0.717055		696
DB03950	[H]N([H])S(=O)(=O)C1=CC=C(C=C1)C(=O)N([H])C[C@H](C)CN1C=CC2=CC=CC=C12	0.717055		697
DB08535	BrC1=C2N=C(C=C(NCC3=CC=CN=C3)N2N=C1)C1=CC=CC=C1	0.716241		698
DB02924	CC(=C)[C@@H]1CC[C@@]2(C)O[C@H]2C1	0.716125		699
DB04145	OCC1=CC=CN=C1	0.714457		700
DB12407	CN(CC(O)CO)C(=O)C1=C(I)C(C(=O)N(C)CC(O)CO)=C(I)C(NC(=O)C(CO)CO)=C1I	0.713979		701
DB01683	CC(C)C[C@H](NC(=O)[C@@H](NC(=O)N[C@@H](CC1=CC=CC=C1)C(O)=O)C1CCNC(=N)N1)C(=O)N[C@@H](CC1=CC=CC=C1)C=O	0.713629		702
DB12028	OC[C@H]1O[C@H](C[C@@H]1O)N1C=C(Br)C(=O)NC1=O	0.712806		703
DB01407	CC(C)(C)NCC(O)C1=CC(Cl)=C(N)C(Cl)=C1	0.712647		704
DB07480	OP(O)(=O)OC1=CC=C(CC2=CC=C(OP(O)(O)=O)C=C2)C=C1	0.712568		705
DB00431	Cl[C@H]1[C@H](Cl)[C@@H](Cl)[C@@H](Cl)[C@H](Cl)[C@H]1Cl	0.712315		706
DB11447	N1C2=CC=CC=C2SC2=CC=CC=C12	0.712116		707
DB12475	COC(=O)C1=CC=C(C=C1)C1=CC=C(C=C1)C(=O)OC	0.711336		708
DB07575	[H][C@](N)(CC1=CC=CC=C1)C(O)[C@@]([H])(N)CC1=CC=CC=C1	0.710667		709
DB09204	CC(C)(C)NCC(O)CSC1=NC(=CS1)C1=CC=C(S1)C(N)=O	0.710582		710
DB04300	O[C@H]1[C@H](OP(O)(O)=O)[C@@H](OP(O)(O)=O)[C@@H](O)[C@@H](OP(O)(O)=O)[C@@H]1OP(O)(O)=O	0.70969		711
DB09143	[H][C@]1(C)CN(C[C@@]([H])(C)O1)C1=CC=C(NC(=O)C2=CC=CC(=C2C)C2=CC=C(OC(F)(F)F)C=C2)C=N1	0.708708		712
DB03628	CCC1=CC=C(NC(=O)P(O)(O)=O)C=C1	0.707994		713
DB08500	[H][C@]1(C[C@]2(ON1)O[C@]([H])(CO)[C@@]([H])(O)[C@]([H])(O)[C@@]2([H])O)C1=CC2=CC=CC=C2C=C1	0.707142		714
DB15308	N1C2=CC(=CC=C2N=C1C1=CC=NC=C1)C1=CC2=C(C=C1)N=C(N2)C1=CC=NC=C1	0.706405		715
DB00602	CO[C@H]1C[C@@H](O[C@@H](C)[C@@H]1O)O[C@H]1[C@H](C)O[C@H](C[C@@H]1OC)O[C@H]1[C@@H](C)\C=C\C=C2/CO[C@@H]3[C@H](O)C(C)=C[C@@H](C(=O)O[C@H]4C[C@@H](C\C=C1/C)O[C@@]1(CC[C@H](C)[C@@H](C(C)C)O1)C4)[C@]23O.CC[C@@H](C)[C@H]1O[C@@]2(CC[C@@H]1C)O[C@@H]1C\C=C(C)\[C@@H](O[C@@H]3O[C@@H](C)[C@H](O[C@@H]4O[C@@H](C)[C@H](O)[C@@H](OC)C4)[C@@H](OC)C3)[C@@H](C)\C=C\C=C3/CO[C@@H]4[C@H](O)C(C)=C[C@@H](C(=O)O[C@@H](C1)…	0.706157		716
DB11838	[O-][N+]1=CC(Cl)=C(NC(=O)C2=CC=C(OC(F)F)C3=C2C2=CN=CC=C2O3)C(Cl)=C1	0.705645		717
DB09480	CC(C)NC(C)CC1=CC=C([123I])C=C1	0.705561		718
DB04063	CC(C)C[C@](C)(N)C(O)=O	0.705356		719
DB01817	[H][C@](N)(C[C@]([H])(O)O[C@]([H])(C)[C@]([H])(N)C(O)=O)C(O)=O	0.705284		720
DB04571	CC1=CC2=CC3=C(OC(=O)C=C3C)C(C)=C2O1	0.705137		721
DB00593	CCC1(C)CC(=O)NC1=O	0.704925		722
DB13132	[H][C@@]1(C)CC[C@@]2([H])[C@@]([H])(C)C(=O)O[C@]3([H])O[C@@]4(C)CC[C@]1([H])[C@@]23OO4	0.703467		723
DB11779	CC(C)(C)OC(=O)N[C@H]1CCCCC\C=C/[C@@H]2C[C@]2(NC(=O)[C@@H]2C[C@H](CN2C1=O)OC(=O)N1CC2=CC=CC(F)=C2C1)C(=O)NS(=O)(=O)C1CC1	0.702179		724
DB13703	[H][C@@](C)(N)CC1=CC(O)=CC=C1	0.701824		725
DB12720	CC(C)[C@]1(CC(=NO1)C1=NC=CC2=CC=CC=C12)C(=O)N[C@H]1CC(=O)O[C@]1(O)CF	0.701392		726
DB02345	N[C@@H](C[SeH])C(O)=O	0.700319		727
DB00627	OC(=O)C1=CN=CC=C1	0.69963		728
DB04018	CC(C)SC(N)=N	0.699255		729
DB00214	CC(C)NC(=O)NS(=O)(=O)C1=C(NC2=CC=CC(C)=C2)C=CN=C1	0.698025		730
DB12834	CC(O)CN1C(C)=NC=C1N(=O)=O	0.697945		731
DB04280	[H][C@]1(O)C[C@@]([H])(O[C@]1([H])COP(O)(O)=O)N1C=C[C@@]([H])(O)N=C1O	0.697387		732
DB00347	CN1C(=O)OC(C)(C)C1=O	0.696787		733
DB05412	[H][C@]1(C)CN(C(=O)C2=C(Cl)C=C3N(C)C=C(C(=O)C(=O)N(C)C)C3=C2)[C@]([H])(C)CN1CC1=CC=C(F)C=C1	0.696503		734
DB14654	CC(=O)OC1=CC=C(C=C1)C1(OC2=C(NC1=O)C=CC=C2)C1=CC=C(OC(C)=O)C=C1	0.696465		735
DB12903	CC1=NC2=CC=C(C=C2N1)N1N=CC(C(=O)C2=CC3=CC=CC=C3N2)=C1N	0.695949		736
DB11390	CCOP(=S)(OCC)OC1=CC2=C(C=C1)C(C)=C(Cl)C(=O)O2	0.695651		737
DB13277	CCC1=C(C(=O)C2=CC(I)=C(O)C(I)=C2)C2=CC=CC=C2O1	0.695199		738
DB02803	OC[C@@H](O)CC1=CC=CC=C1	0.694997		739
DB14062	[H][C@@]1(OC(=O)\C(OC)=C\C(\C)=C\[C@@H](C)[C@@H](O)[C@@H](CC)[C@@H](O)[C@H](C)C\C(C)=C\C=C\[C@@H]1OC)[C@@H](C)[C@@H](O)[C@H](C)[C@@]1(O)C[C@@H](O[C@H]2C[C@@H](O)[C@H](OC(N)=O)[C@@H](C)O2)[C@H](C)[C@H](O1)\C=C\C	0.694811		740
DB13116	FCC(F)(F)F	0.694648		741
DB11962	O=C1NC(=O)\C(S1)=C\C1=CC=C2N=CC=C(C3=CC=NC=C3)C2=C1	0.693912		742
DB08003	[H][C@@](CC1=CC=C(C=C1)[C@]1([H])CC(=O)NS1(=O)=O)(NC(=O)[C@]([H])(CC1=CC=CC=C1)NC(C)=O)C(N)=O	0.693475		743
DB04690	CC[C@@]1(O)C(=O)OCC2=C1C=C1N(CC3=CC4=CC=CC=C4N=C13)C2=O	0.693218		744
DB01657	NC(CC1C\C(=N/C2CC2C2=CC=CC=C2)C(O)=CC1=O)C(O)=O	0.693217		745
DB03852	C[C@@]12CC[C@@H](CC1)C(C)(C)O2	0.693206		746
DB03181	CC(C)C1=CC(OC2=C(C)C=C(C=C2C)N2N=CC(=O)NC2=O)=CC=C1O	0.693204		747
DB08646	[H][C@](N)(CC1=CNC2=C1C=CC(NNC1=CC=CC=C1)=C2O)C=O	0.69287		748
DB04359	OS(=O)(=O)C=C	0.692465		749
DB01762	CC(=O)CC(O)=O	0.69242		750
DB04382	[H][C@@]1(O)C[C@@]([H])(O)[C@@]([H])(O)[C@@]([H])(CO)O1	0.691914		751
DB14669	[H][C@@]12C[C@H](C)[C@](O)(C(=O)COP(O)(O)=O)[C@@]1(C)C[C@H](O)[C@@]1(F)[C@@]2([H])CCC2=CC(=O)C=C[C@]12C	0.691685		752
DB08759	[H][C@](C)(CO)C[C@]([H])(C)[C@]([H])(O)[C@@]([H])(C)C(=O)C[P@@]([H])(O)=O	0.691443		753
DB06508	CC(C)C[C@H](NC(=O)COC1=CC=CC=C1C)C(=O)N[C@@H](CC1=CC=C(OC(=O)N2CCC(CC2)C(N)=O)C=C1)C(O)=O	0.691		754
DB00324	[H][C@@]12CC[C@](O)(C(C)=O)[C@@]1(C)C[C@H](O)[C@@]1(F)[C@@]2([H])C[C@H](C)C2=CC(=O)C=C[C@]12C	0.690966		755
DB08670	[H][C@@](C)(NC(=O)[C@@]([H])(O)[C@]([H])(N)C1=CC=C(C=C1)C(C)C)C(=O)N[C@]([H])(CC(C)C)C(=O)OC	0.690952		756
DB02490	CN(CC(O)=O)C(N)N	0.690473		757
DB06734	CO[C@H]1\C=C/C=C(C)\C[C@H](C)[C@H](O)[C@H](C)\C=C(\C)/C=C(OC)\C(=O)OC1[C@@H](C)[C@@H](O)[C@H](C)[C@@]1(O)C[C@@H](OC(=O)\C=C\C(=O)NC2=C(O)CCC2=O)[C@H](C)[C@H](O1)C(C)C	0.690267		758
DB14644	[H][C@@]12CC[C@](O)(C(=O)COC(=O)CCC(O)=O)[C@@]1(C)C[C@H](O)[C@@]1([H])[C@@]2([H])C[C@H](C)C2=CC(=O)C=C[C@]12C	0.690002		759
DB12319	CCC1=C(C(=O)C2=CC(Br)=C(O)C(Br)=C2)C2=CC=CC=C2O1	0.689835		760
DB02592	[H][C@@]1(O)C[C@@](O)(C[C@]([H])(CP(O)(O)=O)[C@@]1([H])O)C(O)=O	0.689427		761
DB05035	CC(C)C1=CC(OC2=C(Br)C=C(NC(=O)CC(O)=O)C=C2Br)=CC=C1O	0.688239		762
DB06201	NC(=O)C1=CN(CC2=C(F)C=CC=C2F)N=N1	0.688173		763
DB06733	CO[C@H]1\C=C\C=C(C)\C[C@H](C)[C@H](O)[C@H](C)\C=C(/C)\C=C(OC)\C(=O)O[C@@H]1[C@@H](C)[C@@H](O)[C@H](C)[C@@]1(O)C[C@@H](O)[C@H](C)[C@H](O1)C(C)C	0.687505		764
DB08593	O=C1CN(C2=CC=CC=C2)S(=O)(=O)N1	0.687404		765
DB02823	OC(=O)CP(O)(O)=O	0.686826		766
DB12074	CC1=CN([C@@H]2O[C@](CO)(C=C2)C#C)C(=O)NC1=O	0.686786		767
DB15080	C[C@@H](N)[C@H]1O[C@@H](O[C@@H]2[C@@H](O)[C@H](N)C[C@H](N)[C@H]2O[C@H]2O[C@H]([C@@H](C)O)[C@@H](O)[C@H](O)[C@H]2N)[C@H](O)[C@@H]1O	0.686333		768
DB01213	CC1=CNN=C1	0.685896		769
DB01092	[H][C@@]12CC[C@]3(O)C[C@H](C[C@@H](O)[C@]3(CO)[C@@]1([H])[C@H](O)C[C@]1(C)[C@H](CC[C@]21O)C1=CC(=O)OC1)O[C@@H]1O[C@@H](C)[C@H](O)[C@@H](O)[C@H]1O	0.685296		770
DB00665	CC1(C)NC(=O)N(C1=O)C1=CC(=C(C=C1)[N+]([O-])=O)C(F)(F)F	0.684823		771
DB13170	[H][C@@]12CSSC[C@H](NC(=O)CNC(=O)[C@@]([H])(NC(=O)[C@]([H])(CSSC[C@H](NC(=O)[C@H](CCC(O)=O)NC(=O)[C@H](CC(O)=O)NC(=O)[C@@H](N)CC(N)=O)C(=O)N[C@@H](CCC(O)=O)C(=O)N[C@@H](CC(C)C)C(=O)N1)NC(=O)[C@H](C)NC(=O)[C@@H](NC(=O)[C@H](CC(N)=O)NC(=O)[C@@H](NC2=O)C(C)C)C(C)C)[C@@H](C)O)C(=O)N[C@@H](CC(C)C)C(O)=O	0.684798		772
DB06921	[H][C@@](C[P@](O)(=O)[C@@]([H])(NS(=O)(=O)C1=CC=CC=C1)C(C)C)(C(O)=O)C1=CC(CN)=CC=C1	0.684709		773
DB01047	[H][C@@]12C[C@@]3([H])[C@]4([H])C[C@]([H])(F)C5=CC(=O)C=C[C@]5(C)[C@@]4(F)[C@@H](O)C[C@]3(C)[C@@]1(OC(C)(C)O2)C(=O)COC(C)=O	0.68466		774
DB12863	CC(C)(C)C(=O)OC1=CC=C(C=C1)S(=O)(=O)NC1=CC=CC=C1C(=O)NCC(O)=O	0.684634		775
DB12086	CC[N+]1(C)[C@H]2C[C@@H](C[C@@H]1[C@H]1O[C@@H]21)OC(=O)[C@H](CO)C1=CC=CC=C1	0.684602		776
DB07161	NC1=NNC2=CC=C(C=C12)C1=CC=CC=C1	0.683392		777
DB01111	CCC(C)CCCCC(=O)NC(CCNCS([O-])(=O)=O)C(=O)NC(C(C)O)C(=O)NC(CCNCS([O-])(=O)=O)C(=O)NC1CCNC(=O)C(NC(=O)C(CCNCS([O-])(=O)=O)NC(=O)C(CCNCS([O-])(=O)=O)NC(=O)C(CC(C)C)NC(=O)C(CC(C)C)NC(=O)C(CCNCS([O-])(=O)=O)NC1=O)C(C)O	0.683063		778
DB04660	[H][C@@](O)(CO)COP([O-])(=O)OCC[N+](C)(C)C	0.68244		779
DB11785	CN1[C@@H]2C[C@H](O)[C@H]1C[C@H](C2)OC(=O)[C@H](CO)C1=CC=CC=C1	0.682364		780
DB07613	N1C=CC(=N1)C1=CC(=NO1)C1=CC=CC=C1	0.68158		781
DB01625	CC(C)[N+](C)(CCC(C(N)=O)(C1=CC=CC=C1)C1=CC=CC=C1)C(C)C	0.68123		782
DB03629	CC1=C(O)C(C=O)=C(COP(O)(O)=O)C=[N+]1[O-]	0.680714		783
DB01881	[H][C@@](C)(O)C[C@](C)(O)CO	0.680117		784
DB00249	OC[C@H]1O[C@H](C[C@@H]1O)N1C=C(I)C(=O)NC1=O	0.679783		785
DB07136	[H][C@@](C[P@](O)(=O)[C@@]([H])(NS(=O)(=O)CCCC1=CC=CC=C1)C(C)C)(C(O)=O)C1=CC(CN)=CC=C1	0.679767		786
DB11529	[H][C@@]12CC(=C)[C@](O)(C(C)=O)[C@@]1(C)CC[C@@]1([H])[C@@]2([H])C=C(C)C2=CC(=O)CC[C@]12C	0.679586		787
DB13261	O.O.O.N[C@@H]1CN(CC11CC1)C1=C(F)C=C2C(=O)C(=CN([C@@H]3C[C@@H]3F)C2=C1Cl)C(O)=O.N[C@@H]1CN(CC11CC1)C1=C(F)C=C2C(=O)C(=CN([C@@H]3C[C@@H]3F)C2=C1Cl)C(O)=O	0.679523		788
DB06849	NCC1=CC2=C(OCC22CCN(CC2)C(=O)\C=C\C2=CC=CC=C2)C=C1	0.678951		789
DB15138	C[C@@H]1CC2=C(NC3=C2C=CC=C3)[C@H](N1CC(C)(C)F)C1=C(F)C=C(\C=C\C(O)=O)C=C1F	0.678602		790
DB05442	[H][C@@]12CC[C@](OC(=O)C(Cl)Cl)(C(=O)OCC)[C@@]1(C)C[C@H](O)[C@@]1([H])[C@@]2([H])CCC2=CC(=O)C=C[C@]12C	0.678298		791
DB01632	O[C@H]1[C@@H](O)[C@@H](OP(O)(=O)OP(O)(O)=O)O[C@@H]1COP(O)(O)=O	0.677464		792
DB06350	CNC1=C(F)C=C2C(NC(=O)N(C2=O)C2=CC=C(NC(=O)NS(=O)(=O)C3=CC=C(Cl)S3)C=C2)=C1	0.676925		793
DB15230	CSC(=O)C1=C(N=C(C(C(=O)SC)=C1CC(C)C)C(F)(F)F)C(F)F	0.67621		794
DB00137	C\C(\C=C\C=C(/C)\C=C\[C@H]1C(C)=C[C@H](O)CC1(C)C)=C/C=C/C=C(\C)/C=C/C=C(\C)/C=C/C1=C(C)C[C@@H](O)CC1(C)C	0.675776		795
DB13334	CS(=O)(=O)OC[C@@H](OS(C)(=O)=O)[C@@H](O)[C@H](O)[C@@H](COS(C)(=O)=O)OS(C)(=O)=O	0.675389		796
DB14930	CC1=CN([C@H]2C[C@H]([18F])[C@@H](CO)O2)C(=O)NC1=O	0.674773		797
DB06198	CC1=CN([C@H]2C[C@H](F)[C@@H](CO)O2)C(=O)NC1=O	0.674773		797
DB12037	CC[C@@H]1C[C@]1(NC(=O)[C@@H]1C[C@H](CN1C(=O)[C@@H](NC(=O)O[C@@H]1C[C@@H]2C[C@@H]2C1)C(C)(C)C)OC1=C2C=CC(OCCN3CCOCC3)=C(Cl)C2=NC(=C1)C1=CSC(NC(C)C)=N1)C(O)=O	0.674561		798
DB02547	C[C@H]1O[C@H](OP(O)(=O)OP(O)(=O)OC[C@H]2O[C@H]([C@H](O)[C@@H]2O)N2C=NC3=C2NC(N)=NC3=O)[C@@H](O)[C@@H](O)[C@@H]1O	0.672943		799
DB02835	O[C@H]1[C@H](O)[C@@H](COP(O)(O)=O)O[C@H](OP(O)(O)=O)[C@@H]1O	0.670702		800
DB14103	CS(=N)(=O)CC[C@H](N)C(O)=O	0.670552		801
DB15024	CC1(C)OC2=CC(NS(C)(=O)=O)=CC=C2N(C2=CC=C(F)C=C2)C1=O	0.670477		802
DB13255	CCC(CO[N+]([O-])=O)(CO[N+]([O-])=O)CO[N+]([O-])=O	0.670224		803
DB03294	CN1SC(=O)C2=CC(=CC=C12)S(N)(=O)=O	0.669261		804
DB00266	OC1=C(CC2=C(O)C3=C(OC2=O)C=CC=C3)C(=O)OC2=C1C=CC=C2	0.668935		805
DB00545	CN(C)C(=O)OC1=C[N+](C)=CC=C1	0.668403		806
DB00764	[H][C@@]12C[C@@H](C)[C@](O)(C(=O)CCl)[C@@]1(C)C[C@H](O)[C@@]1(Cl)[C@@]2([H])CCC2=CC(=O)C=C[C@]12C	0.668285		807
DB14779	CC1=CC(C)=C(C(C)=C1)C1=CC=C(NC(=O)[C@H](CC2=CC=C(C=C2)C(=O)NCCS(O)(=O)=O)C2=CC=C(C=C2)C2=CC=C(C=C2)C(C)(C)C)C=C1	0.66817		808
DB00609	CCC1=NC=CC(=C1)C(N)=S	0.668167		809
DB08834	[H][C@@]12CC[C@H]([C@H](C)CCC(=O)NCCS(O)(=O)=O)[C@@]1(C)CC[C@@]1([H])[C@@]2([H])[C@@H](O)C[C@]2([H])C[C@H](O)CC[C@]12C	0.668147		810
DB08833	[H][C@@]1(CC[C@@]2([H])[C@]3([H])[C@H](O)C[C@]4([H])C[C@H](O)CC[C@]4(C)[C@@]3([H])CC[C@]12C)[C@H](C)CCC(=O)NCCS(O)(=O)=O	0.668147		811
DB01859	C[C@@](CO)(OP(O)(O)=O)[C@H](O)COP(O)(=O)OP(O)(=O)OC[C@H]1O[C@H]([C@H](O)[C@@H]1O)N1C=CC(N)=NC1=O	0.666223		812
DB00356	ClC1=CC2=C(OC(=O)N2)C=C1	0.663852		813
DB04555	NC1=NC(=O)N(C=C1)[C@@H]1O[C@H](COP(O)(=O)OP(O)(O)=O)[C@@H](O)[C@H]1O	0.663829		814
DB09487	CN(C(=O)CC(=O)N(C)C1=C(I)C(C(=O)NC(CO)C(O)CO)=C(I)C(C(=O)NC(CO)C(O)CO)=C1I)C1=C(I)C(C(=O)NC(CO)C(O)CO)=C(I)C(C(=O)NC(CO)C(O)CO)=C1I	0.663142		815
DB15384	CC(C)OC(=O)N[C@H]([C@@H](O)C(=O)O[C@H]1C[C@@]2(O)[C@@H](OC(=O)C3=CC=CC=C3)[C@@H]3[C@@]4(CO[C@@H]4C[C@H](O)[C@@]3(C)C(=O)[C@H](OC(=O)C3CCCC3)C(=C1C)C2(C)C)OC(C)=O)C1=CC=CS1	0.662896		816
DB08783	[H][C@@](CC1=CC=C(C[Se](O)=O)C=C1)(NC(=O)OC(C)(C)C)C(=O)OC	0.662491		817
DB03174	OP(O)(=O)CC=O	0.662041		818
DB02493	[H]N1C(=O)N([H])[C@@]2(O[C@H](COP(O)(O)=O)[C@@H](O)[C@H]2O)C1=O	0.661341		819
DB04348	[H][C@@]1(CC[C@@]2([H])[C@]3([H])[C@H](O)C[C@]4([H])C[C@H](O)CC[C@]4(C)[C@@]3([H])C[C@H](O)[C@]12C)[C@H](C)CCC(=O)NCCS(O)(=O)=O	0.660562		820
DB07116	[H][C@]1(O)C[C@@]([H])(O[C@]1([H])COP(O)(O)=O)N1C=CC2=C(C)C=CC=C12	0.659807		821
DB08946	CCC(CC1=C(I)C(N)=C(I)C=C1I)C(O)=O	0.659737		822
DB14860	C[C@@H](OC1=CC(=NN=C1N)C(=O)NC1=CC=C(C=C1)C(=O)N1C[C@H](C)N[C@H](C)C1)C1=C(Cl)C=CC(F)=C1Cl	0.659012		823
DB11638	[H][C@@]1(C)CC[C@@]2([H])[C@@]([H])(C)C([H])(O)O[C@]3([H])O[C@@]4(C)CC[C@]1([H])[C@@]23OO4	0.658981		824
DB01232	[H][C@@]12CCCC[C@]1([H])CN(C[C@@H](O)[C@H](CC1=CC=CC=C1)NC(=O)[C@H](CC(N)=O)NC(=O)C1=NC3=C(C=CC=C3)C=C1)[C@@H](C2)C(=O)NC(C)(C)C	0.658705		825
DB09462	OCC(O)CO	0.658559		826
DB03184	[H][C@]1(N)C[C@@]([H])(C)[C@@]([H])(N1)C(O)=O	0.658457		827
DB07062	CC(C)CCN1N2C=CC=C2C(O)=C(C1=O)C1=NC2=C(C=C(NS(C)(=O)=O)C=C2)S(=O)(=O)N1	0.658025		828
DB06794	OC(=O)C(=O)NC1=CC(=CC(NC(=O)C(O)=O)=C1Cl)C#N	0.657713		829
DB04044	OC(=O)C1=C(C=C(OC2=C(NC(=O)C3=CC(=CC=C3)[N+]([O-])=O)C=CC=C2)C=C1)C(O)=O	0.656703		830
DB09274	[H][C@@]12CC[C@@H](C)[C@]3([H])CC[C@@]4(C)OO[C@@]13[C@]([H])(O[C@@H](OC(=O)CCC(O)=O)[C@@H]2C)O4	0.655774		831
DB00685	[H][C@@]12CN(C[C@]1([H])[C@H]2N)C1=NC2=C(C=C1F)C(=O)C(=CN2C1=C(F)C=C(F)C=C1)C(O)=O	0.65452		832
DB08433	C=CS(=O)(=O)OC1=CC=CC=C1	0.6541		833
DB06732	O=C1C=C(OC2=C1C1=CC=CC=C1C=C2)C1=CC=CC=C1	0.654022		834
DB04532	N1C=CC2=C1C=CC=C2	0.653597		835
DB01828	CN	0.653251		836
DB13363	[H][C@]1(O)CN(C(C)=O)[C@@]([H])(C1)C(O)=O	0.653008		837
DB13776	NC1=NC(=O)N(C=C1I)[C@H]1C[C@H](O)[C@@H](CO)O1	0.652974		838
DB02200	[H]N([C@@H](CCC1=CC=CC=C1)CCS(=O)(=O)CC1=CC=CC=C1)C(=O)[C@H](CC1=CC=CC=C1)N([H])C(=O)OCC1=CC=CC=C1	0.652088		839
DB04785	[H][C@@]1([C@H](C)C(=O)NC)N([C@@H]2CC[C@H](O)[C@H](C)O2)C(=O)\C(=C(\O)/C=C/C(/C)=C/[C@@H](C)[C@@]2([H])O[C@@]3(C)O[C@H](C=C[C@@]33CO3)[C@@H]2C)C1=O	0.65156		840
DB00957	[H][C@@]12CC[C@@](OC(C)=O)(C#C)[C@@]1(CC)CC[C@]1([H])[C@@]3([H])CC\C(C=C3CC[C@@]21[H])=N/O	0.650796		841
DB12002	CNC(=O)C1=C(OC[C@@H](O)CN2CCC3(CC4=CC(Cl)=CC=C4O3)CC2)C=C(OC(C)(C)C(O)=O)C(Cl)=C1	0.650675		842
DB00646	C[C@H]1O[C@H](OC2CC3O[C@@](O)(CC(O)C3C(O)=O)CC(O)C(O)CCC(O)CC(O)CC(O)CC(=O)O[C@@H](C)[C@H](C)[C@H](O)[C@@H](C)\C=C\C=C\CC\C=C\C=C\C=C\C=C\2)[C@@H](O)[C@@H](N)[C@@H]1O	0.650358		843
DB01807	CC(C)(C)C1=NN(C(NC(=O)NC2=CC=C(Cl)C=C2)=C1)C1=CC=CC=C1	0.649929		844
DB13818	[OH-].[Bi+3].[O-]C1=C([O-])C(Br)=C(Br)C(Br)=C1Br	0.649374		845
DB12553	C[C@]12C[C@H](O)[C@@]3(F)[C@@H](C[C@H](F)C4=CC(=O)C=C[C@]34C)[C@@H]1C[C@@H](O)[C@]2(O)C(=O)CO	0.649335		846
DB03212	[H][C@](O)(C[C@]([H])(O)[C@@]([H])(O)C([O-])=O)C([O-])=O	0.648604		847
DB06786	[H][C@@]12C[C@H]3OC(C)(C)O[C@@]3(C(=O)CCl)[C@@]1(C)C[C@H](O)[C@@]1(F)[C@@]2([H])CCC2=CC(=O)CC[C@]12C	0.64839		848
DB03459	[H]N([C@@H](CC(O)=O)C(O)=O)C(=O)CP(O)(O)=O	0.648357		849
DB00909	NS(=O)(=O)CC1=NOC2=CC=CC=C12	0.648167		850
DB07234	[H][C@](C)(NC1=C(NC2=CC=NC=C2)C(=O)C1=O)C1=CC=CC=C1	0.647932		851
DB12383	NC1=NC(=O)N(C=C1Cl)[C@H]1C[C@H](O)[C@@H](CO)O1	0.647734		852
DB00115	C[C@H](CNC(=O)CC[C@]1(C)[C@@H](CC(N)=O)[C@H]2N=C1\C(C)=C1/N=C(/C=C3\N=C(\C(\C)=C4\[C@@H](CCC(N)=O)[C@](C)(CC(N)=O)[C@@]2(C)N4[Co+]C#N)[C@@](C)(CC(N)=O)[C@@H]3CCC(N)=O)C(C)(C)[C@@H]1CCC(N)=O)OP([O-])(=O)O[C@@H]1[C@@H](CO)O[C@@H]([C@@H]1O)N1C=NC2=C1C=C(C)C(C)=C2	0.647339		853
DB01995	CC1=CN([C@@H]2O[C@H](COP(O)(O)=O)[C@@H](O)[C@H]2O)C(=O)N=C1N	0.646969		854
DB07411	[H][C@](N)(CC1=CC=CC=C1)B(O)O	0.646692		855
DB13118	CCN(C(=O)C1=C(O)C2=C(CC)C=CC=C2N(C)C1=O)C1=CC=CC=C1	0.645326		856
DB03067	OC(=O)C1=C(C=C(OC2=C(NC(=O)C3=CC(=CC=C3)[N+]([O-])=O)C=C(NC(=O)C3=CC(=CC=C3)[N+]([O-])=O)C=C2)C=C1)C(O)=O	0.644751		857
DB02879	[H][C@]1(O)O[C@]([H])(CO)[C@@]([H])(O)[C@]([H])(OS(O)(=O)=O)[C@@]1([H])OS(O)(=O)=O	0.642578		858
DB09013	CC(C)NCC(O)COC1=CC=CC2=C1OC(=C2)C(C)=O	0.642556		859
DB08971	[H][C@@]1(C)C[C@@]2([H])[C@]3([H])C[C@]([H])(F)C4=CC(=O)C=C[C@]4(C)[C@@]3([H])[C@@]([H])(O)C[C@]2(C)[C@@]1([H])C(=O)CO	0.642		860
DB11449	CCC(C)(OC(=O)C1=CC=CC=C1C(O)=O)C#C	0.641296		861
DB02431	NC1=NC(=O)N(C=C1)[C@@H]1O[C@H](COP(O)(=O)OP(O)(=O)OP(O)(O)=O)[C@@H](O)[C@H]1O	0.641262		862
DB12197	CC(C)(CS(O)(=O)=O)N(Cl)Cl	0.641044		863
DB00489	CC(C)NCC(O)C1=CC=C(NS(C)(=O)=O)C=C1	0.640993		864
DB07338	OC(=O)C1=C(C=CC(OC2=CC=C(C=C2Cl)C(F)(F)F)=C1)[N+]([O-])=O	0.640702		865
DB04244	[H]N(C[C@@H](O)CN([H])S(=O)(=O)C1=CC=CC=N1)C(=O)[C@H](CC(C)C)C1=CC=CC(=C1)C1=CC=CC=C1	0.638922		866
DB07436	[H][C@](CC)(NC=O)C1=CC=CC=C1	0.638716		867
DB14486	NC(=O)C1=CN=CC=C1.[H]C(O)(CO)[C@@]1([H])OC(=O)C(O)=C1O	0.637362		868
DB02156	OC(=O)C(=O)CS(O)(=O)=O	0.63723		869
DB08856	CC(C)C[C@@H](NC(=O)[C@H](CC1=CC=CC=C1)NC(=O)CNC(=O)[C@@H](C)NC(=O)[C@@H](N)CC1=CC=C(O)C=C1)C(O)=O	0.636756		870
DB08428	[H][C@@](C)(O)[C@@]([H])(N)CC1=CC=CC=C1	0.636426		871
DB01839	CC(O)CO	0.63604		872
DB01768	[H]N([C@@H]1[C@@H](O)C[C@@](OC2=CC3=C(C=C2)C(C)=CC(=O)O3)(O[C@@]1([H])[C@H](O)[C@H](O)CO)C(O)=O)C(C)=O	0.635724		873
DB04714	CC(=C)CCO[P@](O)(=O)OP(O)(O)=O	0.635285		874
DB00589	[H][C@@]12CC3=CNC4=CC=CC(=C34)C1=C[C@@H](CN2C)NC(=O)N(CC)CC	0.635048		875
DB02573	[H]N([H])C1=NC(=O)N(C=C1)[C@H]1C[C@H](OP(O)(=O)OC[C@H]2O[C@H](C[C@@H]2O)N2C=NC3=C(N=CN=C23)N([H])[H])[C@@H](CO)O1	0.634879		876
DB00367	[H][C@@]12CC[C@@](O)(C#C)[C@@]1(CC)CC[C@]1([H])[C@@]3([H])CCC(=O)C=C3CC[C@@]21[H]	0.633925		877
DB03342	CC(=O)NC1=CC=C(C=C1NC(N)N)C(O)=O	0.633544		878
DB03627	C1C2CC3CC1CC(C2)C3	0.632977		879
DB12746	NC1=C(NC2=CC=C3NC=CC3=C2)N=C(C=N1)C1=CC=NC=C1	0.632896		880
DB05482	CCC1=C2C=C(O)C=CC2=NC2=C1CN1C2=CC2=C(COC(=O)[C@]2(O)CC)C1=O	0.632639		881
DB05340	[Na+].CC12CC(O)C3C(CCC4=CC(=O)C=CC34C)C1CCC2(O)C(=O)COC(=O)C1=CC(=CC=C1)S([O-])(=O)=O	0.632161		882
DB03367	[H][C@](CC(O)=O)(NC(=O)C1=CC(=CS1)C1=CC=C(C=C1)C1=CC=NC=C1)C1=CC=CC=C1	0.632062		883
DB12817	[H][C@]12[C@H](C)O[C@H](C)CN1C1=C(CC22C(=O)NC(=O)NC2=O)C=C2C(ON=C2N2[C@@H](C)COC2=O)=C1F	0.631778		884
DB00199	CC[C@H]1OC(=O)[C@H](C)[C@@H](O[C@H]2C[C@@](C)(OC)[C@@H](O)[C@H](C)O2)[C@H](C)[C@@H](O[C@@H]2O[C@H](C)C[C@@H]([C@H]2O)N(C)C)[C@](C)(O)C[C@@H](C)C(=O)[C@H](C)[C@@H](O)[C@]1(C)O	0.631504		885
DB13008	CC(C)(C)C1=CC(=CC=C1O)C(C)(C)C1=CC=C(O)C(=C1)C(C)(C)C	0.631196		886
DB07922	O=NC(=O)CNS(=O)(=O)C1=CC=CC=C1	0.631192		887
DB09371	[H][C@@]12CC[C@@](O)(C#C)[C@@]1(C)CC[C@]1([H])C3=C(CC[C@@]21[H])CC(=O)CC3	0.631126		888
DB13707	[Na+].[Na+].O[C@H]([C@@H](O)C([O-])=O)C([O-])=O	0.630491		889
DB15124	CC(C)COC1=NC=C(C=C1Cl)N1N=C(C)C2=C1C=CC(=C2)C(=O)NS(C)(=O)=O	0.629183		890
DB00756	OC1=C(CC2=C(O)C(Cl)=CC(Cl)=C2Cl)C(Cl)=C(Cl)C=C1Cl	0.628517		891
DB01467	CCC1=CC(OC)=C(CC(C)N)C=C1OC	0.628002		892
DB13626	O.[OH-].[OH-].[Al+3].NCC([O-])=O	0.627721		893
DB06877	CN(C)C(=O)C1=CC(=CN1)C1=NNC=C1C1=CC=CC=C1	0.627639		894
DB00560	[H][C@@]12CC3=C(C(O)=C(NC(=O)CNC(C)(C)C)C=C3N(C)C)C(=O)C1=C(O)[C@]1(O)C(=O)C(C(N)=O)=C(O)[C@@H](N(C)C)[C@]1([H])C2	0.627455		895
DB13223	C[C@@H]1C[C@H]2[C@@H]3C[C@H](F)C4=CC(=O)C=C[C@]4(C)[C@H]3[C@@H](O)C[C@]2(C)[C@H]1C(=O)C(O)=O	0.62732		896
DB01721	[H]N([C@@H]1[C@H](O)CC2=CC=CC=C12)C(=O)[C@H](C[C@H](O)CN1CCN(CC2=CC3=C(OCO3)C=C2)C[C@H]1C(=O)N([H])C(C)(C)C)[C@H](C)C1=CC=CC=C1	0.626914		897
DB14938	CC(OC(C)=O)OC(=O)C(C)C1=CC(F)=C(C=C1)C1=CC=CC=C1	0.62582		898
DB14648	CCC(C)(C)C(=O)O[C@H]1C[C@@H](C)C=C2C=C[C@H](C)[C@H](CC[C@@H]3C[C@H](CC(=O)O3)OC(C)=O)[C@@H]12	0.625389		899
DB09403	CC(CN(C(C)=O)C1=C(I)C=C(I)C(N)=C1I)C(O)=O	0.624745		900
DB07833	CC1=NN=C(O1)C1=CC=C(C)C(=C1)C1=CC=C(C=C1)C(=O)NC1=CC(=CC=C1)C#N	0.624624		901
DB02259	CCC1=C(C(=O)C2=CC(Br)=C(O)C(Br)=C2)C2=C(O1)C=C(C=C2)S(=O)(=O)NC1=CC=C(C=C1)S(N)(=O)=O	0.62364		902
DB11750	[H][C@@]12C[C@H](C)[C@](O)(C(=O)CCl)[C@@]1(C)C[C@H](O)[C@@]1(F)[C@@]2([H])CCC2=CC(=O)C=C[C@]12C	0.623169		903
DB06309	[H][C@@](O)(CO)CC1(CC1)S(=O)(=O)NC1=C(OC)C=C(F)C(F)=C1NC1=C(F)C=C(I)C=C1	0.623135		904
DB01949	CNC(=O)[C@@H](N)C(C)(C)C	0.623047		905
DB03312	OC[C@H]1O[C@H](C[C@@H]1O)N1C=C(\C=C\Br)C(=O)NC1=O	0.622975		906
DB07829	FC1=CC=C(C=C1)C1=NNC=C1C1=CC=NC=C1	0.622765		907
DB04926	CC1(C)CC(C)(C)CC(C)(N)C1	0.621553		908
DB03116	[H][C@]1(CC(=C[C@@]([H])(OP(O)(O)=O)[C@@]1([H])O)C(O)=O)O[C@@](C)(OP(O)(O)=O)C(O)=O	0.621468		909
DB11473	COP(=O)(OC)C(O)C(Cl)(Cl)Cl	0.620975		910
DB07296	OC1=C(C(=O)O\C1=C/C1=CC=CC2=CC=CC=C12)C1=CC=C(Cl)C=C1	0.620447		911
DB03687	C[C@](O)(CO)[C@H](O)COP(O)(=O)OP(O)(=O)OC[C@H]1O[C@H]([C@H](O)[C@@H]1O)N1C=CC(N)=NC1=O	0.620402		912
DB06781	[H][C@@]12CC[C@](OC(=O)CCC)(C(=O)COC(C)=O)[C@@]1(C)C[C@H](O)[C@@]1(F)[C@@]2([H])C[C@H](F)C2=CC(=O)C=C[C@]12C	0.620226		913
DB08663	[H][C@](CC)(C1=CC=CC=C1)C1=C(O)C2=C(OC1=O)C=C(OC)C=C2	0.61993		914
DB09192	CCN1C2=CC=CC=C2C2=C1C(C)(CCN(C)C)SCC2	0.619925		915
DB03403	NC1=NC(=O)N(C=C1)[C@@H]1O[C@H](COP(O)(O)=O)[C@@H](O)[C@H]1O	0.619923		916
DB02456	NC1=NC(=O)N(C=C1)[C@@H]1O[C@H](COP(O)(O)=O)[C@@H](O)[C@@H]1O	0.619923		916
DB13353	CCC(C)N(CC(O)C1=CC=CN1CC1=CC=CC=C1Cl)C(C)CC	0.619517		917
DB02125	O=C1[C@H]2C[C@@H]3C[C@@H](C[C@H]1C3)C2	0.619509		918
DB08809	OC(=O)C(Cl)Cl	0.619209		919
DB02851	[H][C@@]12CC[C@@](C)(C(=S)C1)C2(C)C	0.619038		920
DB03933	[H][C@@]12OC3=C(Cl)C=C(C=C3O)[C@@]([H])([NH3+])CC(=O)OC[C@]([H])(OC(=O)C3=C4N=C(O)C(=C)OC4=CC(OC)=C3)C3=CC(=C1C=C3)C1=CC=C[C@]21O[C@]1([H])OC(C)(C)[C@@]([H])(N(C)C)[C@@]([H])(O)[C@@]1([H])O	0.618904		921
DB02829	CC(=O)NC1=CC=C(C=C1NC(=O)C[NH3+])C(O)=O	0.618565		922
DB12221	[H][C@@]12CC[C@@]3(CCC(=O)O3)[C@@]1(C)CC[C@@]1([H])[C@@]2([H])C=CC2=CC(=O)CC[C@]12C	0.618409		923
DB02635	[H][C@](C)(CC)[C@@]([H])(NCC1=C(COP(O)(O)=O)C=NC(C)=C1O)C(O)=O	0.618272		924
DB00207	CC[C@H]1OC(=O)[C@H](C)[C@@H](O[C@H]2C[C@@](C)(OC)[C@@H](O)[C@H](C)O2)[C@H](C)[C@@H](O[C@@H]2O[C@H](C)C[C@@H]([C@H]2O)N(C)C)[C@](C)(O)C[C@@H](C)CN(C)[C@H](C)[C@@H](O)[C@]1(C)O	0.618039		925
DB01366	CC[C@H](NC(C)C)[C@H](O)C1=C2C=CC(=O)NC2=C(O)C=C1	0.617199		926
DB03352	N[C@@H](CS[As](O)(O)=O)C(O)=O	0.617049		927
DB00319	[H][C@]12SC(C)(C)[C@@H](N1C(=O)[C@H]2NC(=O)[C@H](NC(=O)N1CCN(CC)C(=O)C1=O)C1=CC=CC=C1)C(O)=O	0.616743		928
DB02649	NC(=O)CC(O)=O	0.616732		929
DB08379	FC1=C(CC2=NNC(=O)C=C2)C=CC(Cl)=C1OC1=CC=CC=C1	0.616485		930
DB04563	NC(=N)C1=CC2=C(NC(=C2)C2=C(O)C(Br)=CC(CC([O-])=O)=C2)C=C1	0.616113		931
DB07910	[H][C@](N)(CC1=CC=CC=C1)C(O)O	0.61573		932
DB02522	OC(=O)C(=O)CP(O)(O)=O	0.615441		933
DB00749	CCC1=C2NC3=C(CCOC3(CC)CC(O)=O)C2=CC=C1	0.615413		934
DB01819	OC(=O)C(=C)OP(O)(O)=O	0.61538		935
DB04328	O[C@@H]1CC(=C[C@@H](OP(O)(O)=O)[C@H]1O)C(O)=O	0.614915		936
DB09056	[H]C(C)(CN1C[C@]([H])(C)O[C@]([H])(C)C1)CC1=CC=C(C=C1)C(C)(C)CC	0.614541		937
DB04383	CC(C)[C@H](N)CO	0.614273		938
DB11900	CC1=C(CC2=CC=C3C=CC=CC3=N2)C2=CC(F)=CC=C2N1CC(O)=O	0.61388		939
DB06851	C(NC1=CC=CC=C1)C1=CC=CN=C1	0.613031		940
DB04028	[H][C@]1(O)C[C@]([H])(O)[C@@]([H])(O)O[C@]1([H])C	0.612737		941
DB02590	[H][C@@]1(O)C[C@@]([H])(O)[C@@]([H])(O)O[C@]1([H])C	0.612737		941
DB03645	ONC(=O)CP(O)(O)=O	0.61219		942
DB01996	CC1=CC=CN=C1	0.612026		943
DB14080	[Mg++].[H]N([C@@H](CS)C([O-])=O)C(C)=O.[H]N([C@@H](CS)C([O-])=O)C(C)=O	0.612		944
DB11587	CCN(C)[C@@H](C)[C@H](O)C1=CC=CC=C1	0.611935		945
DB01362	CC(=O)N(CC(O)CO)C1=C(I)C(C(=O)NCC(O)CO)=C(I)C(C(=O)NCC(O)CO)=C1I	0.610837		946
DB12231	COP(=S)(OC)OC1=CC=C(SC2=CC=C(OP(=S)(OC)OC)C=C2)C=C1	0.610312		947
DB11993	CN1C[C@H]2[C@H](CN(CC3=CC=C(F)C(Cl)=C3)C(=O)C3=CN(C)C=N3)[C@H]2C1	0.609835		948
DB13526	OCC(CO)(CO)CO	0.609359		949
DB07838	OC1=C(\C=C2/SC(=S)N(CC3=CC=CC=C3)C2=O)C=CC=C1[N+]([O-])=O	0.608549		950
DB13816	CNC(=O)C[C@@H](N)C(=O)N[C@@H](C(=O)N[C@H]1[C@H]2SC(C)(C)[C@@H](N2C1=O)C(O)=O)C1=CC=C(O)C=C1	0.608314		951
DB14482	[Na+].[H][C@@]1(OC(=O)C(O)=C1[O-])[C@@H](O)CO	0.607922		952
DB14058	CC[C@@H](C)[C@@H]1OC(=O)[C@H](C(C)C)N(C)C(=O)[C@H](CC(C)C)NC(=O)[C@H](C(C)C)N(C)C(=O)[C@H](NC(=O)[C@@H]2CCCN2C(=O)[C@H](CC2=CC=CC=C2)N(C)C(=O)[C@H](CC2=CC=CC=C2)NC(=O)C(NC1=O)C(C)C)[C@H](C)C(C)C	0.60763		953
DB01872	CC(=O)N[C@H]1[C@H](O)O[C@H](CO)[C@H](OS(O)(=O)=O)[C@@H]1O	0.606031		954
DB12367	CC(C)C1=C(C=C2C(NC(=O)N(NS(C)(=O)=O)C2=O)=C1)C1=CC=NN1C	0.605921		955
DB13383	OC(CI)CI	0.605331		956
DB13121	CC(O)C[C@@H]1OC[C@@H](O)[C@H](O)[C@H]1O	0.604523		957
DB01664	N[C@@H](CC1=CONC1=O)C(O)=O	0.604463		958
DB03880	[H][C@@](CC1=CC=CC=C1)(NC(=O)[C@]([H])(CC(C)C)[C@]([H])(CSC1=CC=CS1)C(=O)NO)C(=O)NC	0.603474		959
DB03448	OC[C@H]1O[C@H](C[C@@H]1OP(O)(O)=O)N1C=CC(=O)NC1=O	0.603121		960
DB00825	CC(C)[C@@H]1CC[C@@H](C)C[C@H]1O	0.602878		961
DB11344	CC(C)[C@H]1CC[C@H](C)C[C@@H]1O	0.602878		961
DB01200	[H][C@@]12CCCN1C(=O)[C@H](CC(C)C)N1C(=O)[C@](NC(=O)[C@H]3CN(C)[C@]4([H])CC5=C(Br)NC6=CC=CC(=C56)C4=C3)(O[C@@]21O)C(C)C	0.602809		962
DB03502	[H][C@](O)(C[C@]([H])(N)C(O)=O)SC[C@]([H])(N)C(O)=O	0.602755		963
DB03638	[H]N([H])C1=NC(=O)N(C=C1)[C@@H]1O[C@H](CO)[C@@H](O)[C@H]1OP(O)(=O)OC[C@H]1O[C@H]([C@H](O)[C@@H]1O)N1C=NC2=C1N([H])C(=NC2=O)N([H])[H]	0.602728		964
DB04583	NC(=O)C1=CC(=CC(=C1)C1=CC=C(C=C1)C1=CC=CC=C1)C(O)=O	0.602658		965
DB15063	CO[C@@H]1[C@H](OP(=O)(OC[C@H]2O[C@H](C[C@@H]2O)N2C=NC3=C2N=CN=C3N)SCOC(=O)OC(C)C)[C@@H](CO)O[C@H]1N1C=CC(=O)NC1=O	0.602603		966
DB12598	NC(=N)NC1=CC=C(C=C1)C(=O)OC1=CC2=C(C=C1)C=C(C=C2)C(N)=N	0.602318		967
DB02236	NCC(=O)NC1O[C@H](COP(O)(O)=O)[C@@H](O)[C@H]1O	0.60196		968
DB14159	OC(P(O)(O)=O)P(O)(O)=O	0.601187		969
DB02364	[H][C@](N)(COP(=O)(OCC)OCC)C(O)=O	0.601124		970
DB02778	[H][C@]1(O)[C@]([H])(O)[C@]([H])(COP(O)(O)=O)O[C@]1([H])COP(O)(O)=O	0.600233		971
DB08469	CC(C)(C)OC(=O)N1CCC(CC1)C1=NC(=NO1)C1=CC=CS1	0.599587		972
DB03718	[H][C@@]1(O)[C@@H](COP(O)(O)=O)O[C@H]([C@@H]1O)N1N=CC(=O)NC1=O	0.599253		973
DB08431	[H][C@](C)(C(=O)C[P@]([H])(O)=O)[C@@]([H])(O)CC	0.598417		974
DB03623	OC1=CC=C(C=C1)C1=CC2=C(C=CC3=C2C=NC=C3)N=C1	0.597558		975
DB14136	[H]C(C)(O)COC(=O)O[C@]1([H])C[C@]([H])(C)CC[C@@]1([H])C(C)C	0.597435		976
DB06768	[NH4+].CC(O)C([O-])=O	0.597011		977
DB14665	CC(=O)O[C@@H]1C[C@@H]2CC[C@@]1(C)C2(C)C	0.596628		978
DB13839	CC(=O)OC1=CC=CC(C(O)=O)=C1OC(C)=O	0.595936		979
DB01673	C[C@H](NC(=O)[C@@H](C)O[C@H]1[C@H](O)[C@@H](CO)O[C@H](OP(O)(=O)OP(O)(=O)OC[C@H]2O[C@H]([C@H](O)[C@@H]2O)N2C=CC(=O)NC2=O)[C@@H]1NC(C)=O)C(O)=O	0.595596		980
DB06983	OCC1=C2N=C(C=C(NCC3=CN=CC=C3)N2N=C1)C1=CC=CC=C1	0.595318		981
DB13937	CCC1=C(C)C2=C(C=CC3=C2C(Cl)=CC(=O)N3)N1CC(F)(F)F	0.595127		982
DB02542	C[C@H](CF)C[C@H](N)C(O)=O	0.594541		983
DB07623	S(SC1=CC=NC=C1)C1=CC=NC=C1	0.594042		984
DB06287	OCC(C)(CO)C(=O)O[C@@H]1CC[C@@H](C[C@@H](C)[C@]2([H])CC(=O)[C@H](C)\C=C(C)\[C@@H](O)[C@@H](OC)C(=O)[C@H](C)C[C@H](C)\C=C\C=C\C=C(C)\[C@@H](OC)C[C@]3([H])CC[C@@H](C)[C@@](O)(O3)C(=O)C(=O)N3CCCC[C@H]3C(=O)O2)C[C@H]1OC	0.593455		985
DB08488	ClC1=CC=C(S1)\C=C\S(=O)(=O)N1CCN(CC2=CC3=C(N2)C=CN=C3)C(=O)C1	0.593225		986
DB13502	CC(C)(C)N1CCC(CC1)(C1=CC=CC=C1)C1=CC=CC=C1	0.592752		987
DB01862	[H][C@]1(CO)O[C@@]([H])(SC(C)C)[C@]([H])(O)[C@@]([H])(O)[C@@]1([H])O	0.59262		988
DB04432	CC1=C(F)C(OC2=CC(=CC=C2)C(N)=N)=[NH+]C(OC2=CC=CC(=C2)C(N)=N)=C1F	0.591535		989
DB08506	[H][C@@](C)(N)[P@@](O)(=O)C[C@@]([H])(CC1=CC=CC=C1)C(=O)N[C@@]([H])(CC1=CC=CC=C1)C(O)=O	0.591409		990
DB13326	[Cl-].C[N+]1=C2C=C(N)C=CC2=CC2=C1C=C(N)C=C2	0.591086		991
DB12896	CCOC1=C2N=CN([C@@H]3O[C@@H]4CO[P@@](=O)(OC(C)C)O[C@H]4[C@@]3(C)F)C2=NC(N)=N1	0.590982		992
DB14484	[Mg++].[H][C@@]1(OC(=O)C(O)=C1[O-])[C@@H](O)CO.[H][C@@]1(OC(=O)C(O)=C1[O-])[C@@H](O)CO	0.590597		993
DB00492	CCC(=O)O[C@@H](O[P@](=O)(CCCCC1=CC=CC=C1)CC(=O)N1C[C@@H](C[C@H]1C(O)=O)C1CCCCC1)C(C)C	0.590475		994
DB08073	[H][C@@](N)(COC1=CN=CC(=C1)C1=CC=C2NN=C(C)C2=C1)CC1=CNC2=CC=CC=C12	0.590378		995
DB07107	[H][C@@](N)(COC1=CN=CC(\C=C\C2=CC=NC=C2)=C1)CC1=CNC2=C1C=CC=C2	0.589979		996
DB03964	[H]\C(C([O-])=O)=C(/C([O-])=O)[C@@]([H])(O)C([O-])=O	0.589845		997
DB12857	C[C@@H]1CN(CCN1C1=CN=C(C=N1)C(C)(C)O)C1=NN=C(CC2=CC=CC=C2)C(C)=C1C	0.589716		998
DB03951	CC(=O)N[C@H]1C(O)O[C@H](COP(O)(O)=O)[C@@H](O)[C@@H]1O	0.589134		999
DB13531	O=C(NC(CC1=CC=CC=C1)C1=CC=CC=C1)C1=CC=CN=C1	0.589086		1000
DB14127	C[C@H](C[C@@H](CC1=CC=C(C=C1)C1=CC=CC=C1)NC(=O)CCC(O)=O)C(O)=O	0.58905		1001
DB02657	N[C@H]1[C@@H](O)O[C@H](COP(O)(O)=O)[C@@H](O)[C@@H]1O	0.588693		1002
DB07448	[H][C@@](CC1=CC=CC=C1)(C[P@](O)(=O)[C@]([H])(N)CCC1=CC=CC=C1)C(O)=O	0.588623		1003
DB08335	CC(C)(C)CC(=O)O\N=C\C1=CC=C(O)C=C1	0.588535		1004
DB04491	CC(C)OP(=O)OC(C)C	0.588079		1005
DB08874	CC[C@H]1\C=C(C)\[C@@H](O)C\C=C\C=C(CO[C@@H]2O[C@H](C)[C@@H](OC(=O)C3=C(CC)C(Cl)=C(O)C(Cl)=C3O)[C@H](O)[C@@H]2OC)\C(=O)OC(C\C=C(/C)\C=C(C)\[C@@H]1O[C@@H]1OC(C)(C)[C@@H](OC(=O)C(C)C)[C@H](O)[C@@H]1O)[C@@H](C)O	0.587523		1006
DB03804	[H][C@]1(O)C[C@@]([H])(O[C@]1([H])CO)N1C=C(C2=CC=C(Br)S2)C(=O)NC1=O	0.587512		1007
DB15268	CN(CC1=C(C)C2=CC=CC=C2O1)C(=O)\C=C\C1=CN=C2N(COP(O)(O)=O)C(=O)CCC2=C1	0.587403		1008
DB13449	CC(O)CN1C=NC2=C1C(=O)N(C)C(=O)N2C	0.587037		1009
DB06334	NC1=CC(F)=CC=C1NC(=O)C1=CC=C(CNC(=O)\C=C\C2=CN=CC=C2)C=C1	0.586777		1010
DB12022	CC(C)(C)C1=CC=C(CN(CC2=CC=CC(OCC(O)=O)=C2)S(=O)(=O)C2=CC=CN=C2)C=C1	0.586362		1011
DB03925	CC(C)[C@@H](NC(=O)CN1C(=O)C(N)=CN=C1C1=CC=CC=C1)[C@@H](O)C1=NN=C(O1)C(C)(C)C	0.586115		1012
DB00838	[H][C@@]12C[C@@H](C)[C@H](C(=O)CO)[C@@]1(C)C[C@H](O)[C@@]1(Cl)[C@@]2([H])C[C@H](F)C2=CC(=O)C=C[C@]12C	0.585113		1013
DB12355	CNC1=CC(NC(=O)N[C@@H]2N=C(C3=CC=CC=N3)C3=CC=CC=C3N(CC(=O)C(C)(C)C)C2=O)=CC=C1	0.584822		1014
DB04772	CC(C)C[C@H](NS(=O)(=O)CC1=CC=CC=C1)C(=O)N1CCC[C@H]1C(=O)NCCCCN=C(N)N	0.58449		1015
DB02312	O[C@@H]1O[C@H](COP(O)(O)=O)[C@H](O)[C@H](O)[C@H]1O	0.584455		1016
DB04122	O[C@@H]1O[C@H](COP(O)(O)=O)[C@@H](O)[C@H](O)[C@H]1O	0.584455		1017
DB02900	[H][C@]1(O)O[C@]([H])(COP(O)(O)=O)[C@@]([H])(O)[C@]([H])(O)[C@]1([H])O	0.584455		1017
DB02007	O[C@H]1O[C@H](COP(O)(O)=O)[C@@H](O)[C@H](O)[C@H]1O	0.584455		1017
DB11651	CN1C(=O)N(C2=C1C=NC1=CC=C(C=C21)C1=CN=C2C=CC=CC2=C1)C1=CC=C(C=C1)C(C)(C)C#N	0.584374		1018
DB01775	OCC(=O)CO	0.583896		1019
DB14641	[H][C@]1(C[C@@]2([H])[C@]3([H])CCC4=CC(OC(=O)CC)=CC=C4[C@@]3([H])CC[C@]2(C)[C@@]1([H])OC(=O)CC)OC(=O)CC	0.583179		1020
DB03867	N[C@@H](CC1=CC=C(O)C(=C1)[N+]([O-])=O)C(O)=O	0.582686		1021
DB08426	[H][C@@]1(CCN(CC2=CC3=C(N2)C=NC=C3)C1=O)NS(=O)(=O)C1=CC2=C(S1)C=CC=N2	0.582573		1022
DB11649	CCC1=NN(CCO)C(CC)=C1OC1=CC(=CC(=C1)C#N)C#N	0.582411		1023
DB04114	[H][C@]12CC3=C(C(N)=C4C=CC(Cl)=CC4=N3)[C@]([H])(CC(CC)=C1)C2	0.581442		1024
DB12875	CC(C)(O)C1=CC=CC=C1C1=CC=C2N=C(NC2=C1)\C=C\C1=CC=C(C=C1)C(F)(F)F	0.581323		1025
DB01159	[H]C(Cl)(Br)C(F)(F)F	0.581103		1026
DB11759	[H][C@]1(O)C[C@@]([H])(C[C@@]1([H])COS(N)(=O)=O)N1C=CC2=C(N[C@@]3([H])CCC4=CC=CC=C34)N=CN=C12	0.580962		1027
DB07571	[H][C@@](C)(O)[C@]([H])(CC1=CC=C(O)C=C1)NC(=O)[C@]([H])(CC(C)C)NC(=O)OCC1=CC=CC=C1	0.580537		1028
DB02421	[H]N1C(=O)C=CN([C@@H]2O[C@H](COP(O)(=O)OP(O)(=O)O[C@H]3O[C@H](CO)[C@@H](O)[C@H](O)[C@@H]3O)[C@@H](O)[C@H]2O)C1=O	0.580469		1029
DB03501	OC[C@H]1O[C@H](O[P@@](O)(=O)O[P@@](O)(=O)OC[C@H]2O[C@H]([C@H](O)[C@@H]2O)N2C=CC(=O)NC2=O)[C@H](O)[C@@H](O)[C@H]1O	0.580469		1030
DB01861	OC[C@H]1O[C@H](OP(O)(=O)OP(O)(=O)OC[C@H]2O[C@H]([C@H](O)[C@@H]2O)N2C=CC(=O)NC2=O)[C@H](O)[C@@H](O)[C@@H]1O	0.580469		1030
DB03542	[H][C@]1(O)[C@]([H])(O)[C@]([H])(O)[C@]([H])(OP([O-])([O-])=O)[C@@]([H])(O)[C@]1([H])O	0.580188		1031
DB03201	N[C@H](CS)C(O)=O	0.580117		1032
DB00151	N[C@@H](CS)C(O)=O	0.580117		1032
DB00168	COC(=O)[C@H](CC1=CC=CC=C1)NC(=O)[C@@H](N)CC(O)=O	0.578472		1033
DB04854	CC(C)COC1=C(C=C(C=C1)C1=NC(C)=C(S1)C(O)=O)C#N	0.578159		1034
DB15222	CC(C)OC(=O)[C@H](C)NP(=O)(OC[C@H]1O[C@@](C#N)(C2=CC=C3N2N=CN=C3N)[C@](C)(O)[C@@H]1OC(=O)C(C)C)OC1=CC=CC=C1	0.57775		1035
DB14655	[H][C@@]12CC[C@H](OC(=O)CC)[C@@]1(C)CC[C@@]1([H])[C@@]2([H])CC[C@@]2([H])CC(=O)[C@H](C)C[C@]12C	0.577679		1036
DB04127	[H][C@@]1(O)O[C@]([H])(COP(O)(O)=O)[C@@]([H])(O)[C@]1([H])O	0.577447		1037
DB04352	[H][C@@]1(O)O[C@]([H])(COP(O)(O)=O)[C@@]([H])(O)[C@@]1([H])O	0.577447		1037
DB05408	C[C@H](NC(=O)C(=O)NC1=CC=CC=C1C(C)(C)C)C(=O)N[C@@H](CC(O)=O)C(=O)COC1=C(F)C(F)=CC(F)=C1F	0.577007		1038
DB00188	CC(C)C[C@H](NC(=O)[C@H](CC1=CC=CC=C1)NC(=O)C1=CN=CC=N1)B(O)O	0.576857		1039
DB09308	[H][C@]12N(CCCCN3C=C(N=N3)C3=CC(N)=CC=C3)C(=O)O[C@]1(C)[C@@]([H])(CC)OC(=O)[C@@](C)(F)C(=O)[C@]([H])(C)[C@@]([H])(O[C@]1([H])O[C@]([H])(C)C[C@]([H])(N(C)C)[C@@]1([H])O)[C@@](C)(C[C@@]([H])(C)C(=O)[C@]2([H])C)OC	0.576305		1040
DB02514	[O-]C(=O)C(=C/OP(=O)=O)\C1=CC=CC=C1	0.575552		1041
DB11609	CCC(=O)C(CCN(C)C)(C1=CC=CC=C1)C1=CC=CC=C1	0.575306		1042
DB11809	C(CN1CCOCC1)OC1=CC=C(C=C1)[C@H]1CC[C@]2(CC1)OOC1(O2)C2CC3CC(C2)CC1C3	0.575252		1043
DB07620	CC1=CC(=C(Cl)C=C1Cl)S(=O)(=O)C1=C(C=C(C=C1[N+]([O-])=O)C(F)(F)F)[N+]([O-])=O	0.57477		1044
DB14483	[Ca++].OC[C@H](O)[C@H]1OC(=O)C(O)=C1[O-].OC[C@H](O)[C@H]1OC(=O)C(O)=C1[O-]	0.574618		1045
DB04485	CC1=CN([C@H]2C[C@H](O)[C@@H](CO)O2)C(=O)NC1=O	0.574586		1046
DB01265	CC1=CN([C@@H]2C[C@@H](O)[C@H](CO)O2)C(=O)NC1=O	0.574586		1046
DB14657	[H][C@@]12C[C@@H](C)[C@](O)(C(=O)COC(C)=O)[C@@]1(C)C[C@H](O)[C@@]1([H])[C@@]2([H])C[C@H](F)C2=CC(=O)C=C[C@]12C	0.574437		1047
DB06451	[H]C1(O)CC([H])(OC1([H])COP(O)(=S)OC1([H])CC([H])(OC1([H])COP(O)(=S)OC1([H])CC([H])(OC1([H])COP(O)(=S)OC1([H])CC([H])(OC1([H])COP(O)(=S)OC1([H])CC([H])(OC1([H])COP(O)(=S)OC1([H])CC([H])(OC1([H])COP(O)(=S)OC1([H])CC([H])(OC1([H])COP(O)(=S)OC1([H])CC([H])(OC1([H])COP(O)(=S)OC1([H])CC([H])(OC1([H])COP(O)(=S)OC1([H])CC([H])(OC1([H])COP(O)(=S)OC1([H])CC([H])(OC1([H])COP(O)(=S)OC1([H])CC([H])(OC1([H])C…	0.574385		1048
DB06797	CCC(C)C(C)(COC(N)=O)COC(N)=O	0.573025		1049
DB05518	[H][C@@](C)(NP(=O)(N[C@@]([H])(C)C(=O)OCC)C1=CC=C(O1)C1=C(CC(C)C)SC(=N)N1)C(=O)OCC	0.572446		1050
DB01945	[H][C@]1(COP(O)([O-])=O)O[C@@]([H])(N2C=NC(C(N)=O)=C2[O-])[C@]([H])(O)[C@]1([H])O	0.572402		1051
DB03758	[H]/C1=C([H])\C(=O)CC2=C(C(O)=CC(O)=C2Cl)C(=O)O[C@]([H])(C)C[C@@]2([H])O[C@]2([H])/C([H])=C\1/[H]	0.572314		1052
DB07365	[H][C@](N)(CC1=CC=CC2=C1C=CC=C2)C(O)=O	0.571631		1053
DB14583	[H][C@@]12CC(=C)[C@](OC(C)=O)(C(C)=O)[C@@]1(C)CC[C@]1([H])[C@@]3([H])CCC(=O)C=C3CC[C@@]21[H]	0.570772		1054
DB12451	CC[C@@H]1NC(=O)[C@H]([C@H](O)[C@H](C)C\C=C\C)N(C)C(=O)[C@H](C(C)C)N(C)C(=O)[C@H](CC(C)C)N(C)C(=O)[C@H](CC(C)C)N(C)C(=O)[C@@H](C)NC(=O)[C@H](C)NC(=O)[C@H](CC(C)C)N(C)C(=O)[C@@H](NC(=O)[C@H](CC(C)(C)O)N(C)C(=O)[C@@H](SCCN(C)C)N(C)C1=O)C(C)C	0.570624		1055
DB06838	[H][C@](N)(CC1=CC=CC=C1)C(=O)OC	0.570529		1056
DB04360	OB(O)C1=CC2=C(S1)C=CC=C2	0.570495		1057
DB02063	[H][C@](CC([O-])=O)(C(O)=O)C1=CC(C2=NC3=C(N2)C=C(C=C3)C(N)=N)=C([O-])C(Br)=C1	0.570088		1058
DB06730	CC[C@]12CC[C@H]3[C@@H](CCC4=CC(=O)CC[C@H]34)[C@@H]1C=C[C@@]2(O)C#C	0.569996		1059
DB11480	CC1=C(C=C(C=C1C(N)=O)[N+]([O-])=O)[N+]([O-])=O	0.569642		1060
DB08280	[H][C@@]12C[C@@]3([H])C[C@@](C1)(C[C@@]([H])(C2)[C@@]3([H])NC(=O)C(C)(C)OC1=CC=C(OC)C=C1)C(N)=O	0.569362		1061
DB03237	O[C@@H](CC(=O)C([O-])=O)[C@@H](O)C([O-])=O	0.569163		1062
DB13495	CCOP(=O)(OCC)OC1=CC=C(C=C1)[N+]([O-])=O	0.569014		1063
DB08246	[H][C@]1(C=C(CN1C(=O)N(C)C)C1=CC(F)=CC=C1F)C1=CC=CC=C1	0.56898		1064
DB04097	[H]N1C(=O)C=CN([C@@H]2O[C@H](COP(O)(=O)OP(O)(=O)O[C@H]3O[C@H](CO)[C@@]([H])(F)[C@H](O)[C@H]3O)[C@@H](O)[C@H]2O)C1=O	0.56879		1065
DB03274	[H]N1C(=O)C=CN([C@H]2C[C@H](O)[C@@H](C)O2)C1=O	0.56859		1066
DB11440	[H][C@@]12CC[C@](OC(C)=O)(C(C)=O)[C@@]1(C)C[C@H](C)[C@]1([H])[C@@]3([H])CCC(=O)C=C3CC[C@@]21[H]	0.568541		1067
DB08614	[H][C@](NC(=O)CN1C(=O)C(NS(=O)(=O)NC)=CC=C1C1=CC=CC=C1)(C(C)C)C(=O)C(F)(F)F	0.568405		1068
DB02203	CC(C)(O)C#N	0.568366		1069
DB07609	CN(C)CC1=CC=C(O1)C1=CC=CN=C1	0.568018		1070
DB00849	CCC1(C(=O)NC(=O)N(C)C1=O)C1=CC=CC=C1	0.567294		1071
DB11678	CS(=O)(=O)OC[C@H](O)[C@@H](O)COS(C)(=O)=O	0.566964		1072
DB07081	[H][C@](N)(CC(=O)N1CCN2N=C(N=C2[C@@]1([H])C)C(F)(F)F)CC1=C(F)C=C(F)C(F)=C1	0.566963		1073
DB14002	CC(C)CCC[C@@H](C)CCC[C@@H](C)CCC[C@]1(C)CCC2=C(C)C(OC(C)=O)=C(C)C(C)=C2O1	0.566234		1074
DB08102	OC1=C(Br)C=C(C=C1Br)C1=CC=CC=C1	0.565444		1075
DB11497	CCOP(=S)(OCC)OP(=S)(OCC)OCC	0.56536		1076
DB01249	CC(=O)N(CC(O)CN(C(C)=O)C1=C(I)C(C(=O)NCC(O)CO)=C(I)C(C(=O)NCC(O)CO)=C1I)C1=C(I)C(C(=O)NCC(O)CO)=C(I)C(C(=O)NCC(O)CO)=C1I	0.56533		1077
DB01615	CC(CN1C2=CC=CC=C2SC2=C1C=C(C=C2)C(C)=O)N(C)C	0.565045		1078
DB04334	N[C@@H](CC1=CC(=O)C(O)=CC1=O)C(O)=O	0.564912		1079
DB07016	[H][C@]1(C)CNC2=C(C1)C=CC=C2S(=O)=O	0.564682		1080
DB03961	[H][C@@]1(O)COP(O)(=O)OP(O)(=O)O[C@@]1(C)CO	0.564303		1081
DB03397	CC(=O)N[C@@H]1[C@@H](O)[C@H](O)[C@@H](CO)O[C@@H]1OP(O)(=O)OP(O)(=O)OC[C@H]1O[C@H]([C@H](O)[C@@H]1O)N1C=CC(=O)NC1=O	0.56351		1082
DB02196	CC(=O)N[C@@H]1[C@@H](O)[C@@H](O)[C@@H](CO)O[C@@H]1O[P@](O)(=O)O[P@](O)(=O)OC[C@H]1O[C@H]([C@H](O)[C@@H]1O)N1C=CC(=O)NC1=O	0.56351		1082
DB04818	CC(C)NNC(=O)C1=CC=NC=C1	0.563429		1083
DB01468	CCN(C)C(C)C=C(C1=CC=CS1)C1=CC=CS1	0.563284		1084
DB01713	O[C@@H]1[C@@H](COP(O)(=O)OP(O)(=O)O[C@H]2OC[C@@H](O)[C@H](O)[C@H]2O)O[C@H]([C@@H]1O)N1C=CC(=O)NC1=O	0.562984		1085
DB03041	O[C@@H]1[C@@H](COP(O)(=O)OP(O)(=O)O[C@H]2O[C@@H]([C@@H](O)[C@H](O)[C@H]2O)C(O)=O)O[C@H]([C@@H]1O)N1C=CC(=O)NC1=O	0.561546		1086
DB12686	CC(C)CC(O)=NC1=NNC2=C1CN(C(=O)C1CCN(C)CC1)C2(C)C	0.560668		1087
DB06738	CCC(=O)C1(CCN(C)CC1)C1=CC(O)=CC=C1	0.560582		1088
DB07926	[H][C@@](CC(C)C)(CC(=O)NO)C(=O)N[C@@]([H])(CC1=CC=C(OC)C=C1)C(=O)NC	0.560477		1089
DB02650	[H]C(=O)C(Cl)(Cl)Cl	0.560396		1090
DB00478	CC(N)C12CC3CC(CC(C3)C1)C2	0.5599		1091
DB00300	[H][C@@](C)(CN1C=NC2=C(N)N=CN=C12)OCP(=O)(OCOC(=O)OC(C)C)OCOC(=O)OC(C)C	0.559738		1092
DB07503	FC1(F)OC2=C(O1)C=C(\C=C1/SC(=O)NC1=O)C=C2	0.559707		1093
DB07614	N1C=CC(=N1)C1=CN=C(S1)C1=CC=CC=C1	0.55962		1094
DB07412	NCC1=C(C=CC=C1)C1=CC=CC=C1	0.559586		1095
DB03113	[H][C@@](CF)(OP(O)(O)=O)C(O)=O	0.559138		1096
DB00014	CC(C)C[C@H](NC(=O)[C@@H](COC(C)(C)C)NC(=O)[C@H](CC1=CC=C(O)C=C1)NC(=O)[C@H](CO)NC(=O)[C@H](CC1=CNC2=CC=CC=C12)NC(=O)[C@H](CC1=CN=CN1)NC(=O)[C@@H]1CCC(=O)N1)C(=O)N[C@@H](CCCN=C(N)N)C(=O)N1CCC[C@H]1C(=O)NNC(N)=O	0.558926		1097
DB01708	[H][C@@]12CCC(=O)[C@@]1(C)CC[C@@]1([H])[C@@]2([H])CC=C2C[C@@]([H])(O)CC[C@]12C	0.558854		1098
DB09534	CC1(C)C2CCC1(CS(O)(=O)=O)C(=O)C2=CC1=CC=C(C=C2C3CCC(CS(O)(=O)=O)(C2=O)C3(C)C)C=C1	0.558753		1099
DB09095	[H][C@@]12C[C@@H](C)[C@H](C(=O)CO)[C@@]1(C)C[C@H](O)[C@@]1(F)[C@@]2([H])C[C@H](F)C2=CC(=O)C=C[C@]12C	0.558371		1100
DB07351	[H][C@@](C)(NC(=O)OCC1=CC=CC=C1)C(=O)NC[P@](O)(=O)O[C@@]([H])(CC1=CC=CC=C1)C(O)=O	0.557292		1101
DB03612	CC(O)CC(=O)SCCNC(=O)CCNC(=O)[C@H](O)C(C)(C)COP(O)(=O)OP(O)(=O)OC[C@H]1O[C@H]([C@H](O)[C@@H]1OP(O)(O)=O)N1C=NC2=C1N=CN=C2N	0.556952		1102
DB03481	C[C@H]1[C@@H]2[C@@H](C)NC3=C(N2CN1C1=CC=C(C[C@@H](O)[C@@H](O)[C@H](O)CO[C@H]2O[C@H](CO[P@@](O)(=O)O[C@@H](CCC(O)=O)C(O)=O)[C@@H](O)[C@@H]2O)C=C1)C(=O)NC(N)=N3	0.556874		1103
DB07275	CC(C)CCN1C(=O)C(C2=NS(=O)(=O)C3=CC=CC=C3N2)=C(O)C2=CC=CC=C12	0.556713		1104
DB14856	NC1=C(C=NN1)C1=CC(Cl)=CC=C1OC1=CC(F)=C(C=C1Cl)S(=O)(=O)NC1=CSC=N1	0.555571		1105
DB03136	NC(=[NH2+])C1=CC2=C(S1)C=CC=C2I	0.554884		1106
DB00128	N[C@@H](CC(O)=O)C(O)=O	0.554539		1107
DB02655	N[C@H](CC(O)=O)C(O)=O	0.554539		1107
DB07956	[H][C@](NC(=O)OC(C)(C)C)(C(C)C)C(=O)NC1=CC=CC(Cl)=C1C=O	0.554311		1108
DB05246	CN1C(=O)CC(C)(C1=O)C1=CC=CC=C1	0.554233		1109
DB08669	[H][C@@](C)(NC(=O)[C@@]([H])(O)[C@]([H])(N)C1=CC=C(C)C=C1)C(=O)N[C@]([H])(CC(C)C)C(=O)OC	0.553992		1110
DB03753	COC(=O)[C@@H](C)C1=CC=C(C(F)=C1)C1=CC=CC=C1	0.553422		1111
DB00771	C[N@@+]12CC[C@@H](CC1)C(C2)OC(=O)C(O)(C1=CC=CC=C1)C1=CC=CC=C1	0.552528		1112
DB02755	[H][C@]1(O)O[C@]([H])(CO)[C@@]([H])(O)[C@]([H])(O[C@@]2([H])O[C@]([H])(CO)[C@@]([H])(O)[C@]([H])(O[C@@]3([H])O[C@]([H])(COP(O)(O)=O)[C@@]([H])(O)[C@]([H])(O)[C@]3([H])O)[C@]2([H])O)[C@]1([H])O	0.551834		1113
DB00179	C[C@@H](CC1=CC(O)=C(O)C=C1)[C@H](C)CC1=CC(O)=C(O)C=C1	0.551025		1114
DB11423	[H][C@@](C)(CCC1=C(C(O)=O)C(O)=C(C)C=C1)[C@]([H])(O)[C@]([H])(C)C(=O)[C@]([H])(CC)[C@@]1([H])O[C@@](CC)(C[C@]1([H])C)[C@@]1([H])CC[C@](O)(CC)[C@]([H])(C)O1	0.550538		1115
DB02164	[H]N1C(=O)N=C2N(C[C@H](O)[C@H](O)[C@H](O)COP(O)(O)=O)C3=C(C=C(C)C(C)=C3)[N+](=C2C1=O)S([O-])(=O)=O	0.550367		1116
DB13740	CCC1(C)CC(=O)NC(=O)C1	0.550201		1117
DB02062	[H][C@@](C)(N)[P@](O)(=O)C[C@@]([H])(CC1=CC=C(C=C1)C1=CC=CC=C1)C(=O)N[C@@]([H])(C)C(O)=O	0.550191		1118
DB11481	CCC1(CC2=CC=CC=C2C1)C1=CN=CN1	0.549703		1119
DB06367	CC(C)C[C@H](NC(=O)C1=CC2=CC=CC=C2O1)C(=O)N[C@H]1CC[C@@H](C)N(CC1=O)S(=O)(=O)C1=CC=CC=N1	0.549612		1120
DB07158	CCN1C(=O)C2=C(NN=C2C)C2=C1C=CC=C2	0.549533		1121
DB03244	[H][C@@](CC(C)C)(N1C=C(CN)N=N1)C(O)=O	0.548625		1122
DB03668	O[C@H]1[C@@H](O)[C@@H](O[C@@H]1COP(O)(O)=O)N1C(=O)CC(=O)NC1=O	0.548324		1123
DB12019	CN(C)C[C@@H]1O[C@H]2[C@@H](O1)[C@]1(C)CC[C@H]3OC[C@@]3(OC(C)=O)[C@H]1[C@H](OC(=O)C1=CC=CC=C1)[C@]1(O)C[C@H](OC(=O)[C@H](O)[C@@H](NC(=O)OC(C)(C)C)C3=C(F)C=CC=N3)C(C)=C2C1(C)C	0.548276		1124
DB02142	CC1=NC=C(COP(O)(O)=O)C(CN)=C1O	0.548211		1125
DB13706	[Na+].[Na+].[O-]C(=O)C1=C(C=CC=C1)C1=C2C=C(Br)C(=O)C(Br)=C2OC2=C1C=C(Br)C([O-])=C2Br	0.547852		1126
DB03843	[H]C([H])=O	0.547477		1127
DB02741	CC1(C)CCC(C)(C)C2=C1C=CC(=C2)C(=O)C1=CC2=C(C=C1)C=C(C=C2)C(O)=O	0.547172		1128
DB14898	COC(=O)C1=C2CN(CCN2C(=N1)C(F)(F)F)C(=O)C[C@H](N)CC1=CC(F)=C(F)C=C1F	0.547004		1129
DB02680	[O-][N+](=O)C1=CC(=CC=C1)[N+]([O-])=O	0.546354		1130
DB04346	[H][C@]1(O)CO[C@@](C)(O)C1(O)O	0.545856		1131
DB07445	OC1=C(Br)C=C(\C=N\NC(=O)C2=CN=CC=C2)C(O)=C1Br	0.545607		1132
DB08889	CC(C)C[C@H](NC(=O)[C@H](CCC1=CC=CC=C1)NC(=O)CN1CCOCC1)C(=O)N[C@@H](CC1=CC=CC=C1)C(=O)N[C@@H](CC(C)C)C(=O)[C@@]1(C)CO1	0.545085		1133
DB12238	CCN1N=CN=C1COC1=NN2C(C=C1C(C)(C)C)=NN=C2C1=CC=CC=C1F	0.545059		1134
DB01741	NC(=[NH2+])C1=CC=C2NC(=NC2=C1)C1=CC(=CC(=C1[O-])C1=C(F)C=CC=C1)[C@@H](CC([O-])=O)C([O-])=O	0.544668		1135
DB02976	[H]N1C(=O)C=CN([C@@H]2O[C@H](COP(O)(=O)OP(O)(=O)O[C@H]3O[C@H](CO)[C@H](O)[C@H](O)[C@@]3([H])F)[C@@H](O)[C@H]2O)C1=O	0.543939		1136
DB03488	OC[C@H]1O[C@H](OP(O)(=O)OP(O)(=O)OC[C@H]2O[C@H]([C@H](O)[C@@H]2O)N2C=CC(=O)NC2=O)[C@H](F)[C@@H](O)[C@@H]1O	0.543939		1137
DB02198	OC(=O)CBr	0.542966		1138
DB15297	CN1C=C(C=N1)C1=CC(=C(C=C1)S(=O)(=O)[C@@H]1C[C@H](N(C1)C(=O)C1(CC1)C(F)(F)F)C(=O)NC1(CC1)C#N)C(F)(F)F	0.541928		1139
DB11748	CC(N(CC1=CN=C(C)NC1=N)C=O)=C(CCOP(O)(O)=O)SC(=O)C1=CC=CC=C1	0.54188		1140
DB03065	NC(=N)N1C=C2C=CC=C(C2=N1)[N+]([O-])=O	0.541613		1141
DB00802	CCN1N=NN(CCN2CCC(COC)(CC2)N(C(=O)CC)C2=CC=CC=C2)C1=O	0.541366		1142
DB00921	CO[C@]12CC[C@@]3(C[C@@H]1[C@](C)(O)C(C)(C)C)[C@H]1CC4=C5C(O[C@@H]2[C@@]35CCN1CC1CC1)=C(O)C=C4	0.541002		1143
DB00720	OP(O)(=O)C(Cl)(Cl)P(O)(O)=O	0.540699		1144
DB08549	[H][C@]1(CC2=C(CN1C(=O)OCC1=CC=CC=C1)C=C(NS(O)(=O)=O)C=C2)C(=O)NC	0.540679		1145
DB12763	C[C@H](N)C1=CC=C(C=C1)[C@H](O)CNC(C)(C)C	0.538971		1146
DB13918	COC(=O)C(C)OC1=CC=C(OC2=C(Cl)C=C(Cl)C=C2)C=C1	0.538753		1147
DB04243	[H][C@]1(COP(O)(O)=O)O[C@@]([H])(N2C=C(C)C(O)=NC2=O)[C@]([H])(O)[C@]1([H])O	0.53858		1148
DB11975	[H][C@]1(C[C@@H](O)CN1C(=O)[C@@H](CC1=CC=C(O)C=C1)NC(C)=O)C(=O)N[C@@H](CC(N)=O)C(=O)N[C@@H]([C@@H](C)O)C(=O)N[C@@H](CC1=CC=CC=C1)C(=O)NNC(=O)N[C@@H](CC(C)C)C(=O)N[C@@H](CCCNC(=N)NC)C(=O)N[C@@H](CC1=CNC2=C1C=CC=C2)C(N)=O	0.537886		1149
DB04177	[H][C@@]1(CC[C@]2(O)[C@]3([H])CC[C@]4([H])C[C@@]([H])(O)CC[C@]4(C)[C@@]3([H])CC[C@]12C)C1=CC(=O)OC1	0.537721		1150
DB01260	[H][C@@]12C[C@H]3OC(C)(C)O[C@@]3(C(=O)CO)[C@@]1(C)C[C@H](O)[C@@]1([H])[C@@]2([H])CCC2=CC(=O)C=C[C@]12C	0.537682		1151
DB13960	OCC(Br)(CO)[N+]([O-])=O	0.537677		1152
DB00779	CCN1C=C(C(O)=O)C(=O)C2=C1N=C(C)C=C2	0.537632		1153
DB04773	[H][C@](C)(O)CC(=O)O[C@]([H])(C)CC(=O)O[C@]([H])(C)CC(=O)OC	0.537564		1154
DB02430	OC[C@H]1O[C@H](O[C@H]2O[C@H](COP(O)(O)=O)[C@@H](O)[C@H](O)[C@H]2O)[C@H](O)[C@@H](O)[C@@H]1O	0.537412		1155
DB02314	C[C@H](NC(=O)[C@@H](C)O[C@H]1[C@H](O)[C@@H](CO)O[C@H](OP(O)(=O)OP(O)(=O)OC[C@H]2O[C@H]([C@H](O)[C@@H]2O)N2C=CC(=O)NC2=O)[C@@H]1NC(C)=O)C(=O)N[C@H](CCC(O)=O)C(O)=O	0.537098		1156
DB13789	[Al+3].CC([O-])=O.O[C@H]([C@@H](O)C([O-])=O)C([O-])=O	0.536831		1157
DB09299	CC(C)OC(=O)[C@H](C)N[P@](=O)(CO[C@H](C)CN1C=NC2=C(N)N=CN=C12)OC1=CC=CC=C1	0.536727		1158
DB06702	CC(C)N(CC[C@H](C1=CC=CC=C1)C1=C(OC(=O)C(C)C)C=CC(CO)=C1)C(C)C	0.536606		1159
DB06721	[H]\C(=N/OC(C)(C)C)C1=C2CN3C(=CC4=C(COC(=O)[C@]4(O)CC)C3=O)C2=NC2=CC=CC=C12	0.536397		1160
DB01818	[H][C@@]1(O)O[C@]([H])(CO)[C@]([H])(O)[C@]([H])(OS(O)(=O)=O)[C@@]1([H])O	0.535399		1161
DB12196	CC[C@]1([C@H]2CN(CC3(O)CC4=CC=CC=C4C3)C[C@@H]12)C1=CC=CC(NS(C)(=O)=O)=C1	0.53453		1162
DB15581	OC1=CC(O)=C2C(=O)C=C(OC2=C1)C1=CC=CC=C1	0.534525		1163
DB13399	[H][C@]1(CN(C)[C@]2([H])CC3=CNC4=CC=CC(=C34)[C@@]2([H])C1)N=C(O)N(CC)CC	0.532952		1164
DB02470	[H][C@@](O)(COP(O)(O)=O)[C@@]1([H])O[C@]([H])(O)[C@@]([H])(O)[C@@]([H])(O)[C@]1([H])O	0.532465		1165
DB15202	OC(=O)C[18F]	0.532245		1166
DB03401	O[C@@H]1[C@H](O)[C@@H](OP(O)(O)=O)[C@H](OP(O)(O)=O)[C@@H](O)[C@@H]1OP(O)(O)=O	0.531572		1167
DB03956	O[C@H]1[C@H](O)[C@@H](OP(O)(O)=O)[C@H](OP(O)(O)=O)[C@@H](O)[C@H]1OP(O)(O)=O	0.531572		1167
DB01729	O[C@@H]1[C@@H](O)[C@H](OP(O)(O)=O)[C@@H](OP(O)(O)=O)[C@@H](O)[C@H]1OP(O)(O)=O	0.531572		1167
DB02153	N[C@@H](C[S@@](O)=O)C(O)=O	0.53042		1168
DB00919	[H][C@@]12O[C@H](C)CC(=O)[C@]1(O)O[C@]1([H])[C@@H](NC)[C@@H](O)[C@@H](NC)[C@H](O)[C@@]1([H])O2	0.530238		1169
DB02968	[H][C@](N)(COC(=O)[C@@]([H])(N=C([O-])CC1=CC=CC=C1)[C@]1([H])N[C@@]([H])(C(O)=O)C(C)(C)S1)C([O-])=O	0.530049		1170
DB11205	[OH-].[OH-].[OH-].[OH-].[Al+3].[Al+3].[Cl-].NC(=O)NC1NC(=O)[N-]C1=O	0.530007		1171
DB06807	NC1=CC(O)=C(C=C1)C(=O)OC1=CC=CC=C1	0.52975		1172
DB03993	CC(C)CCC(O)=O	0.529729		1173
DB03388	CC(C)N(C(=O)C1=C(Cl)C=C(Cl)C=C1)C1=C(SC(=C1)C1=CC=CC=C1)C(O)=O	0.528789		1174
DB02972	CC[C@H](N)CC1=CC=CC=C1	0.528087		1175
DB08649	[H][C@](N)(O)CC1=CNC2=CC=CC=C12	0.526998		1176
DB00227	[H][C@]12[C@H](C[C@@H](C)C=C1C=C[C@H](C)[C@@H]2CC[C@@H]1C[C@@H](O)CC(=O)O1)OC(=O)[C@@H](C)CC	0.526751		1177
DB15108	CCC[C@@]1(CCC2=CC=CC=C2)CC(O)=C([14C@H](CC)C2=CC=CC(NS(=O)(=O)C3=NC=C(C=C3)C(F)(F)F)=C2)C(=O)O1	0.526419		1178
DB00932	[H][C@@](CC)(C1=CC(NS(=O)(=O)C2=NC=C(C=C2)C(F)(F)F)=CC=C1)C1=C(O)C[C@@](CCC)(CCC2=CC=CC=C2)OC1=O	0.526419		1178
DB08254	OS(=O)(=O)C1=CC2=C(C=CC=C2)C=C1	0.52586		1179
DB07627	[H][C@@](CC(C)C)(NC(=S)NC1=CC=CC=C1)C(=O)N[C@]1([H])CO[C@]([H])(O)C1	0.524216		1180
DB04794	C1=CN(C=N1)C(C1=CC=CC=C1)C1=CC=C(C=C1)C1=CC=CC=C1	0.523924		1181
DB07279	[H][C@](C)(COC1=CC(=CC(C)=C1)C(=O)N(CC)C(C)C)NC1=CC=NC=C1	0.523416		1182
DB14476	CC(C)CCCC(C)CCCC(C)CCCC1(C)CCC2=C(C)C(O)=C(C)C(C)=C2O1	0.522933		1183
DB13505	CC[N+](C)(C)C(C)CC(C1=CC=CC=C1)C1=CC=CC=C1	0.522664		1184
DB11438	[H]C(=C(NC)N(CC)CC1=CN=C(Cl)C=C1)N(=O)=O	0.522421		1185
DB03828	CC1=CC(C=O)=C(OP(O)(O)=O)C(C=O)=C1	0.522253		1186
DB05812	[H][C@@]12CC=C(C3=CC=CN=C3)[C@@]1(C)CC[C@@]1([H])[C@@]2([H])CC=C2C[C@@H](O)CC[C@]12C	0.521064		1187
DB05232	[H][C@]12OC3([O-])OC(C4C(O)[NH+]=C(N)NC4(C1O)[C@@H]3O)C2(O)CO	0.519878		1188
DB03841	CC(C)(C)COC1=C(C=C(C=C1)N1C=C(C=N1)C(O)=O)C#N	0.519469		1189
DB07066	[H][C@]1(CC2=C(NC1=O)C=CC=C2)NC(=O)C1=CC2=C(N1)SC(Cl)=C2	0.519397		1190
DB01961	NC1=NC(=O)N(C=C1)[C@@H]1O[C@H](CO)[C@@H](OP(O)(O)=O)[C@H]1O	0.518982		1191
DB01941	CC1=CC2=C(C=C1C1(CC1)C1=CC=C(C=N1)C(O)=O)C(C)(C)CCC2(C)C	0.518927		1192
DB02568	NC1=NC(=O)C2=C(N1)C(CC1=CN=CC=C1)=CN2	0.518891		1193
DB04796	[H][C@@]1(CC[C@]2([H])\C(CCC[C@]12C)=C\C=C1C[C@@H](O)C[C@H](O)C1)[C@H](C)CC#CC(C)(C)O	0.518864		1194
DB03300	[H][C@]12NC3=C(N[C@@]1([H])C(S)=C(S)[C@@H](COP(O)(=O)OP(O)(=O)OC[C@H]1O[C@H]([C@H](O)[C@@H]1O)N1C=CC(N)=NC1=O)O2)C(=O)NC(N)=N3	0.518455		1195
DB11274	[H][C@@]12CCCN1C(=O)[C@H](CC(C)C)N1C(=O)[C@](NC(=O)[C@H]3CN(C)[C@]4([H])CC5=CNC6=CC=CC(=C56)[C@@]4([H])C3)(O[C@@]21O)C(C)C	0.518125		1196
DB01025	CC(C)C1=CC2=C(OC3=NC(N)=C(C=C3C2=O)C(O)=O)C=C1	0.517678		1197
DB01420	[H][C@@]12CC[C@H](OC(=O)CC)[C@@]1(C)CC[C@@]1([H])[C@@]2([H])CCC2=CC(=O)CC[C@]12C	0.517095		1198
DB14931	CC1=CN(C2OC3(COP(O)(=S)OC4C5OCC4(COP(O)(=S)OC4CC(OC4COP(O)(=S)OC4CC(OC4COP(O)(=S)OC4C6OCC4(COP(O)(=S)OC4CC(OC4COP(O)(=S)OC4C7OCC4(CO)OC7N4C=C(C)C(N)=NC4=O)N4C=NC7=C4N=CN=C7N)OC6N4C=C(C)C(N)=NC4=O)N4C=NC6=C4N=C(N)NC6=O)N4C=NC6=C4N=CN=C6N)OC5N4C=C(C)C(=O)NC4=O)COC2C3OP(O)(=S)OCC2OC(CC2OP(O)(=S)OCC23COC(C(O2)N2C=NC4=C2N=C(N)NC4=O)C3OP(O)(=S)OCC2OC(CC2OP(O)(=S)OCC23COC(C(O2)N2C=NC4=C2N=CN=C4N)C3OP(O)…	0.516937		1199
DB13476	CC(C)N(CCC(C1=CC=CC=C1)C1=CC=CC=C1)C(C)C	0.516781		1200
DB12397	CC1=NC2=NC(=NN2C(NC2=CC=C(C=C2)S(F)(F)(F)(F)F)=C1)C(C)(F)F	0.516742		1201
DB00357	CCC1(CCC(=O)NC1=O)C1=CC=C(N)C=C1	0.516566		1202
DB08561	O=C(OCC1=CC=CC=C1)C1=CN2C(S1)=CC(=O)N(CC1=CC=CC=C1)C2=O	0.515615		1203
DB02735	[H][C@@](N)(C(O)=O)[C@@]([H])(O)OS(O)(=O)=O	0.515308		1204
DB12920	[H][C@]1(CCC2=NC3=C(N2)C=C(C=C3)C(C)(C)C)C[C@]([H])(C1)N(C[C@@]1([H])O[C@@]([H])(N2C=NC3=C(N)N=CN=C23)[C@]([H])(O)[C@]1([H])O)C(C)C	0.515237		1205
DB03380	[H][C@](N)(CC1=CC=C(O)C=C1)C(N)=O	0.515232		1206
DB00265	CCN(C(=O)C=CC)C1=CC=CC=C1C	0.51489		1207
DB07762	CCC(CC)C(=O)NC1=CC(=CC=C1NC(C)=O)C(O)=O	0.514787		1208
DB07021	[H][C@]1(N)CN2C(C[C@]1([H])C1=CC(F)=C(F)C=C1F)=NC1=C2C=CN=C1	0.514427		1209
DB08861	CC1(C)SSC(C)(C)[C@@H](NC(=O)[C@@H](N)CC2=CC=C(O)C=C2)C(=O)NCC(=O)N[C@@H](CC2=CC=CC=C2)C(=O)N[C@H]1C(O)=O	0.514208		1210
DB07395	OC(=O)C1=CC=C(NC(=O)NC(=O)C2=CC(F)=C(F)C=C2Cl)C(OC(F)(F)F)=C1	0.514162		1211
DB01997	BrC1=NNC2=C1C=CC=C2N(=O)=O	0.513206		1212
DB01800	OC1=CC=C(C=C1OS(O)(=O)=O)[N+]([O-])=O	0.512413		1213
DB01144	NS(=O)(=O)C1=CC(=C(Cl)C(Cl)=C1)S(N)(=O)=O	0.511977		1214
DB12198	[H][C@]12CCC3=C(C=CC(=C3)C(=O)NC3=C(C)N=CC=C3)[C@]1(CC1=CC=CC=C1)CC[C@](C2)(OP(O)(O)=O)C(F)(F)F	0.510444		1215
DB13877	NC(=O)C1=CC(=C(I)C=C1)[N+]([O-])=O	0.510016		1216
DB04685	[H][C@]1(F)C[C@@]([H])(O[C@]1([H])COC(C1=CC=CC=C1)(C1=CC=CC=C1)C1=CC=CC=C1)N1C=CC(=O)NC1=O	0.509985		1217
DB07531	NS(=O)(=O)C1=CC=C(C=C1)C1=CC=C(O1)\C=C1/SC(=O)NC1=O	0.509816		1218
DB12543	NC(=O)C1=C(O)C2=C(C[C@H]3N(CC4CC4)CC[C@@]22CC(=O)CC[C@@]32O)C=C1	0.509427		1219
DB01751	OC(=O)CC1=CC(I)=C(OC2=CC(I)=C(O)C(I)=C2)C(I)=C1	0.50942		1220
DB07802	CC1=C(Br)C(=O)OC2=C(Br)C(O)=CC=C12	0.509342		1221
DB03347	CCOP(=O)(OCC)OCC	0.509141		1222
DB13451	OC(CC(C1=CC=C(Cl)S1)C1=C(O)C2=CC=CC=C2OC1=O)C1=CC=C(Cl)C=C1	0.508831		1223
DB12069	COC1=CC2=NC(=CC(O[C@@H]3C[C@H](N(C3)C(=O)[C@@H](CC(=O)N3CCCCC3)C(C)(C)C)C(=O)N[C@@]3(C[C@H]3C=C)C(=O)NS(=O)(=O)C3CC3)=C2C=C1)C1=CC=CC=C1	0.508475		1224
DB02865	N[C@H]1[C@H](O)O[C@H](CO)[C@@H](OP(O)(O)=O)[C@@H]1O	0.50829		1225
DB11525	N.[H][C@@](C)([C@@]1([H])O[C@@]2(CC[C@](C)(O2)[C@@]2([H])CC[C@](C)(O2)[C@]2([H])O[C@]([H])(C[C@]2([H])O[C@]2([H])C[C@]([H])(OC)[C@@]([H])(OC)[C@]([H])(C)O2)[C@@]2([H])O[C@](C)(O)[C@]([H])(C)C[C@]2([H])C)C[C@]([H])(O)[C@@]1([H])C)[C@]1([H])O[C@](O)(CC(O)=O)[C@@]([H])(C)[C@]([H])(OC)[C@@]1([H])OC	0.508114		1226
DB00351	[H][C@@]12CC[C@](OC(C)=O)(C(C)=O)[C@@]1(C)CC[C@@]1([H])[C@@]2([H])C=C(C)C2=CC(=O)CC[C@]12C	0.508034		1227
DB02623	[H]N([H])C1=NC(=O)C2=C(N1[H])N(C=N2)[C@@H]1O[C@H](COP(O)(=O)OP(O)(=O)N([H])[H])[C@@H](O)[C@H]1O	0.507508		1228
DB11824	CCC1=CC=C(CC2=CC=C3CO[C@]4(O[C@H](CO)[C@@H](O)[C@H](O)[C@H]4O)C3=C2)C=C1	0.507248		1229
DB03836	ClC1=CC(Cl)=CC(Cl)=C1	0.50714		1230
DB06159	CC[C@@]1(O)C(=O)OCC2=C1C=C1N(CC3=C1N=C1C=CC=C(C1=C3)[N+]([O-])=O)C2=O	0.507124		1231
DB03765	NC1=NC(=O)N(C=C1)[C@@H]1O[C@H](CO)[C@@H](O)[C@H]1OP(O)(O)=O	0.507051		1232
DB04466	CCOP(=O)(OCC)C(=CC1=CC(=C(O)C(=C1)C(C)(C)C)C(C)(C)C)P(=O)(OCC)OCC	0.506664		1233
DB13452	CCOC(O)=NNC1=NN=C(C=C1)N(CC)CC(C)O	0.50632		1234
DB05426	COC(=O)[C@H](CC1=CC=C(O)C=C1)NC(=O)CNC(=O)[C@H](CO)NC(=O)CNC(=O)[C@H](CC(C)C)NC(=O)[C@@H](N)CC1=CC=C(O)C=C1	0.506313		1235
DB13867	C[C@@H]1C[C@H]2[C@@H]3C[C@H](F)C4=CC(=O)C=C[C@]4(C)[C@@]3(F)[C@@H](O)C[C@]2(C)[C@@]1(O)C(=O)SCF	0.506121		1236
DB06839	[H][C@@](CC(C)C)(NC(=O)OCC)C(O)=O	0.506065		1237
DB12399	CC1(C)OC(=C(C1=O)C1=CC=CC(F)=C1)C1=CC=C(C=C1)S(N)(=O)=O	0.50551		1238
DB14814	CO[C@H]1CC[C@@]2(CC3=CC=C(C=C3[C@@]22N=C(C)C(N)=N2)C2=CC(=CN=C2)C#CC)CC1	0.50516		1239
DB11378	CCOC(=O)C1=CNC2=CC(OCC(C)C)=C(OCC(C)C)C=C2C1=O	0.505111		1240
DB11869	C\C=C\C[C@@H](C)C(=O)[C@@H]1N(C)C(=O)[C@H](C(C)C)N(C)C(=O)[C@H](CC(C)C)N(C)C(=O)[C@H](CC(C)C)N(C)C(=O)[C@@H](C)NC(=O)[C@H](C)NC(=O)[C@H](CC(C)C)N(C)C(=O)[C@@H](NC(=O)[C@H](CC(C)C)N(C)C(=O)CN(C)C(=O)[C@@H](NC1=O)C(C)C)C(C)C	0.505083		1241
DB03396	[H]N([C@H]1CC[C@@H](O)CN([H])C1=O)C(=O)[C@H](OC)[C@H](O)[C@@H](O)[C@H](O)\C=C\C(C)(C)C	0.504458		1242
DB07210	BrC1=C2N=C(C=C(NCC3=CC=NC=C3)N2N=C1)C1=CC=CC=C1	0.504149		1243
DB04376	[H][C@]12[C@]3([H])C=C(CO)C[C@]4(O)C(=O)C(C)=C[C@@]4([H])[C@@]3(O)[C@]([H])(C)[C@@]([H])(O)[C@@]1(OC(C)=O)C2(C)C	0.503426		1244
DB03647	CC(C)N(C(=O)C1=CC=C(C)C=C1)C1=C(SC(=C1)C1=CC=CC=C1)C(O)=O	0.503013		1245
DB01744	[H][C@@]12CC[C@@](C)(C(=O)C1)C2(C)C	0.501995		1246
DB11345	CC1(C)[C@H]2CC[C@]1(C)C(=O)C2	0.501995		1247
DB06743	C[C@@H]1C(=O)O[C@H]2C[C@@]34[C@H]5C[C@@H](C(C)(C)C)[C@@]33[C@@H](O)C(=O)O[C@H]3O[C@@]4(C(=O)O5)[C@@]12O	0.501559		1248
DB04626	CN[C@H]1[C@@H](O)[C@H]2O[C@H](O[C@@H]3[C@@H](N)C[C@@H](N)[C@H](O)[C@H]3O)[C@H](N)C[C@@H]2O[C@@H]1O[C@H]1O[C@H](CO)[C@@H](N)[C@H](O)[C@H]1O	0.501411		1249
DB04195	C[C@]1(OP(O)(O)=O)O[C@H](CO)[C@@H](O)[C@H](O)[C@H]1O	0.500619		1250
DB08617	[H][C@](N)(CC1=CC=C(CC(F)(F)F)C=C1)C(O)=O	0.500145		1251
DB01676	CC1=C(C=C(C=C1[N+]([O-])=O)[N+]([O-])=O)[N+]([O-])=O	0.499683		1252
DB06744	C[C@@H]1C(=O)O[C@H]2[C@H](O)[C@@]34[C@H]5C[C@@H](C(C)(C)C)[C@@]33[C@@H](O)C(=O)O[C@H]3O[C@@]4(C(=O)O5)[C@@]12O	0.499594		1253
DB00222	CCC1=C(C)CN(C(=O)NCCC2=CC=C(C=C2)S(=O)(=O)NC(=O)N[C@H]2CC[C@H](C)CC2)C1=O	0.49959		1254
DB09183	COC1=C(C=C(C=C1C1=CC2=CC=C(NS(C)(=O)=O)C=C2C=C1)N1C=CC(=O)NC1=O)C(C)(C)C	0.499485		1255
DB12271	[H][C@@](CC(C)C)(N[C@@]([H])(CC1=CN=CN1CC1=CC(Cl)=CC(Cl)=C1)C(O)=O)C(O)=O	0.499203		1256
DB03913	[H][C@@](C)(OP(O)(=O)OC[C@@]([H])(O)[C@@]([H])(O)[C@@]([H])(O)CN1C2=C(C=CC(O)=C2)C=C2C(O)=NC(=O)N=C12)C(O)=N[C@@]([H])(CCC(O)=N[C@@]([H])(CCC(O)=O)C(O)=O)C(O)=O	0.498543		1257
DB04014	[O-][N+](=O)C1=CC2=C(NC3=C2CC(=O)NC2=C3C=CC=C2)C=C1	0.498501		1258
DB13879	CC(C)(C)[C@@H]1NC(=O)O[C@@H]2CCC[C@H]2OC\C=C\C(F)(F)C2=NC3=C(C=CC=C3)N=C2O[C@@H]2C[C@H](N(C2)C1=O)C(=O)N[C@@]1(C[C@H]1C(F)F)C(=O)NS(=O)(=O)C1(C)CC1	0.498438		1259
DB08147	OC(=O)C(=O)CC(=O)C1=CC=CC(=C1)N(CC1=CC=CC=C1)CC1=CC=CC=C1	0.498431		1260
DB11431	[H][C@@]12OC\C3=C/C=C/[C@H](C)C\C(C)=C\C[C@]4([H])C[C@@]([H])(C[C@]5(C\C(=N/OC)[C@H](C)[C@H](O5)C(\C)=C\C(C)C)O4)OC(=O)[C@]([H])(C=C(C)[C@H]1O)[C@@]23O	0.498236		1261
DB11383	[H]\C1=C([H])/[C@]2([H])O[C@@]2([H])C[C@@]([H])(C)OC(=O)C[C@@]([H])(OC(C)=O)[C@]([H])(OC)[C@@]([H])(O[C@]2([H])O[C@]([H])(C)[C@@]([H])(O[C@@]3([H])C[C@@](C)(O)[C@@]([H])(OC(=O)CC(C)C)[C@]([H])(C)O3)[C@]([H])(N(C)C)[C@@]2([H])O)[C@@]([H])(CC=O)C[C@@]([H])(C)C1=O	0.49798		1262
DB01219	[O-][N+](=O)C1=CC=C(C=C1)C1=CC=C(O1)C=NN1CC(=O)NC1=O	0.4977		1263
DB07837	OC(=O)CC1=CC=C(C=C1)C1=CNC2=NC=C(C=C12)C1=CC=C2C=CC=CC2=C1	0.497624		1264
DB12362	OC(CN(CC(O)=O)CC(O)=O)CN(CC(O)=O)CC(O)=O	0.497055		1265
DB01152	CC(CC(C)C1OC(=O)CC(=O)CCCC(=O)CC(O)CC(O)CC(O)CC(=O)CC(O)C(C(O)CC(OC2O[C@H](C)[C@@H](O)[C@H](N)[C@@H]2O)\C=C\C=C\C=C\C=C\C=C\C=C\C=C\C1C)C(O)=O)C(O)CC(=O)C1=CC=C(N)C=C1	0.496642		1266
DB12785	CC(C)OC1=CC=C(C=C1)C1=NC2=C(OC3=C2C=CC=C3)C(O[C@@H]2C[C@@H]3N(C2)C(=O)[C@H](CCCCC\C=C/[C@@H]2C[C@]2(NC3=O)C(=O)NS(=O)(=O)C2(C)CC2)NC(=O)OC2CCCC2)=N1	0.496583		1267
DB01734	OC(=O)C(=O)NC1=CC2=C(C=CC=C2)C=C1C(O)=O	0.496579		1268
DB08785	CC1=CC(=O)OC2=CC=CC=C12	0.496487		1269
DB03821	[H][C@@](N)(C(O)=O)[C@@]([H])(O)OP(O)(O)=O	0.495943		1270
DB05013	[H][C@@]12C[C@@H](C)[C@]34C=C(C)[C@H](OC(=O)C(\C)=C/C)[C@@]3(O)[C@H](O)C(CO)=C[C@@]([H])(C4=O)[C@]1([H])C2(C)C	0.495493		1271
DB04459	ClC1=C(Cl)C2=CC=CC=C2C(=O)O1	0.495269		1272
DB12160	CC(C)(S)C(=O)N[C@@H](CS)C(O)=O	0.494877		1273
DB00962	CCN(C(C)=O)C1=CC=CC(=C1)C1=CC=NC2=C(C=NN12)C#N	0.49483		1274
DB11459	[H]\C1=C(C)/[C@@]([H])(O[C@@]2([H])C[C@]([H])(OC)[C@@]([H])(O)[C@]([H])(C)O2)[C@@]([H])(C)\C([H])=C(/[H])\C(\[H])=C2/CO[C@]3([H])\C(=N/O)C(C)=C[C@@]([H])(C(=O)O[C@@]4([H])C[C@@]([H])(C1)O[C@@]1(CC[C@]([H])(C)[C@]([H])(O1)C1CCCCC1)C4)[C@]23O	0.494362		1275
DB03281	[H][C@@]1(O)C[C@@]([H])(O)[C@]([H])(O[C@@]2([H])O[C@]([H])(CO)[C@@]([H])(O)[C@]([H])(O)[C@@]2([H])O)[C@@]([H])(CO)O1	0.494244		1276
DB01879	[H][C@@](CC(O)=O)(N(C)C(=O)C1=C(NS(=O)(=O)C2=CC3=CC=CC=C3C=C2)C=CC(OS(=O)(=O)C2=CC3=CC=CC=C3C=C2)=C1)C(O)=O	0.493735		1277
DB06745	C[C@@H]1C(=O)O[C@H]2[C@H](O)[C@]34[C@@H]5OC(=O)[C@]3(O[C@@H]3OC(=O)[C@H](O)[C@]43[C@@H]([C@H]5O)C(C)(C)C)[C@@]12O	0.493687		1278
DB00337	[H][C@]1(CC[C@H](Cl)[C@@H](C1)OC)\C=C(/C)[C@@]1([H])OC(=O)[C@]2([H])CCCCN2C(=O)C(=O)[C@]2(O)O[C@@]([H])([C@H](C[C@H]2C)OC)[C@H](C[C@@H](C)C\C(C)=C\[C@@H](CC)C(=O)C[C@H](O)[C@H]1C)OC	0.493442		1279
DB01724	[H][C@](C)(O)[C@]([H])(N)CO	0.493441		1280
DB07931	[H][C@](CC)(C1=CC=C(O)C=C1)[C@]([H])(CC)C1=CC=C(O)C=C1	0.491775		1281
DB07628	CN1C2=C(SC(C)=C2)C2=C1C(=O)N(CC1=CC=CC=C1F)N=C2	0.491153		1282
DB02482	C[C@H](OP(O)(O)=O)[C@@H](N)C(O)=O	0.491127		1283
DB03314	N[C@@H](CC1=CNC2=C1C=C(F)C=C2)C(O)=O	0.489919		1284
DB03604	OC(=O)CC1=CC(I)=C(OC2=CC=C(O)C(I)=C2)C(I)=C1	0.489892		1285
DB03490	C1C2=C(C=CC=C2)C2=NNC(=C12)C1=CC=NC=C1	0.489003		1286
DB03247	CC1=CC2=C(C=C1C)N(C[C@H](O)[C@H](O)[C@H](O)COP(O)(O)=O)C1=NC(=O)NC(=O)C1=N2	0.488778		1287
DB01831	N[C@@H](CC1=CNC2=CC=CC=C12)C(=O)OP(O)(=O)OC[C@H]1O[C@H]([C@H](O)[C@@H]1O)N1C=NC2=C(N)N=CN=C12	0.488741		1288
DB12539	CC1=C(SSC1=S)C1=CN=CC=N1	0.488669		1289
DB13208	C[C@]12C[C@H](O)[C@H]3[C@@H](CCC4=CC(=O)C=C[C@]34C)[C@@H]1CC(=C)[C@]2(O)C(=O)CO	0.488642		1290
DB14184	O=C\C=C\C1=CC=CC=C1	0.488168		1291
DB13407	CN1N(C(=O)C(NC(=O)C2=CC=CN=C2)=C1C)C1=CC=CC=C1	0.487692		1292
DB03003	[H]N([H])[C@@H](CCC(=O)N([H])[C@@H](CS(O)(=O)=O)C(=O)N([H])CC(O)=O)C(O)=O	0.487368		1293
DB02334	O[C@@H](CS(O)(=O)=O)C(O)=O	0.486798		1294
DB01484	COC1=CC(Br)=C(OC)C=C1CC(C)N	0.486492		1295
DB06782	OCC(S)CS	0.486196		1296
DB04349	C[C@H](O)CO	0.485974		1297
DB02159	C[C@@H](O)CO	0.485974		1297
DB03631	[H]N=C1C=C(C[C@]([H])(N)C(O)=O)C(=O)C=C1O	0.485967		1298
DB02511	[H][C@](N)(CC1=C(O)C=C(O)C(N\C(COC2=CC=C3C=CC=CC3=C2)=C\C=O)=C1)C(O)=O	0.485802		1299
DB03392	[H][C@]1(O)[C@]([H])(O)[C@@]([H])(CO)O[C@@]([H])(NP(=O)(OC)OC)[C@]1([H])O	0.484937		1300
DB05399	CC(C)(C)C1=CC(SC(C)(C)SC2=CC(=C(OC(=O)CCC(O)=O)C(=C2)C(C)(C)C)C(C)(C)C)=CC(=C1O)C(C)(C)C	0.484597		1301
DB03959	[H][C@]1(O)O[C@]([H])(COS(O)(=O)=O)[C@@]([H])(O)[C@]([H])(O)[C@@]1([H])NS(O)(=O)=O	0.484334		1302
DB00676	O=C(OCC1=CC=CC=C1)C1=CC=CC=C1	0.484085		1303
DB01001	CC(C)(C)NCC(O)C1=CC(CO)=C(O)C=C1	0.483739		1304
DB13543	[H][C@@](O)(CBr)[C@@]([H])(O)[C@]([H])(O)[C@]([H])(O)CBr	0.48342		1305
DB12916	O[C@@H](CBr)[C@@H](O)[C@@H](O)[C@H](O)CBr	0.48342		1305
DB09042	CN1N=NC(=N1)C1=CC=C(C=N1)C1=CC=C(C=C1F)N1C[C@H](COP(O)(O)=O)OC1=O	0.483326		1306
DB13454	[H][C@@]12OC3=C(OC(=O)C4=CN=CC=C4)C=CC4=C3[C@@]11CCN(C)[C@]([H])(C4)[C@]1([H])C=C[C@]2([H])OC(=O)C1=CN=CC=C1	0.482334		1307
DB11692	CC[C@H](NC(=O)C1=C(NS(C)(=O)=O)C(=NC2=CC=CC=C12)C1=CC=CC=C1)C1=CC=CC=C1	0.482078		1308
DB00898	CCO	0.481803		1309
DB11071	OC1=CC=CC=C1C(=O)OC1=CC=CC=C1	0.481617		1310
DB12097	CS(=O)(=O)OC[C@@H](O)[C@@H](O)[C@H](O)[C@H](O)COS(C)(=O)=O	0.481458		1311
DB04745	O=C1NC2=CC=CC=C2C=C1	0.481055		1312
DB08807	CC1=CC2=C(N1)C=CC=C2OCC(CNC(C)(C)C)OC(=O)C1=CC=CC=C1	0.480815		1313
DB08881	CCCS(=O)(=O)NC1=C(F)C(C(=O)C2=CNC3=NC=C(C=C23)C2=CC=C(Cl)C=C2)=C(F)C=C1	0.480389		1314
DB01214	CC(C)NCC(O)COC1=C(C)C(C)=C(OC(C)=O)C(C)=C1	0.480254		1315
DB06194	CCC(O)(CC)\C=C\C[C@H](C)C1=CC[C@@]2([H])\C(CCC[C@]12C)=C\C=C1\C[C@@H](O)C[C@@](F)([H])C1=C	0.479644		1316
DB07429	CCN(CC)S(=O)(=O)C1=CC(=CC=C1Br)C(=O)NC1=CC=CC=C1C(O)=O	0.479484		1317
DB11708	NC(=O)C1=CN=C2NC=CC2=C1N[C@H]1[C@H]2CC3C[C@@H]1C[C@@](O)(C3)C2	0.479356		1318
DB15468	CCCCC(CC)COC(=O)C1=CC=C(NC2=NC(NC3=CC=C(C=C3)C(=O)OCC(CC)CCCC)=NC(NC3=CC=C(C=C3)C(=O)NC(C)(C)C)=N2)C=C1	0.478914		1319
DB03810	[H][C@@](C)(CC(O)=O)[C@]([H])(N)C(O)=O	0.478097		1320
DB01898	[H][C@](C)(CC(O)=O)[C@]([H])(N)C(O)=O	0.478097		1320
DB04263	[H][C@](C)(O)[C@@]1([H])O[C@]([H])(O[C@]2([H])[C@@]([H])(N)C[C@@]([H])(N)[C@]([H])(O[C@@]3([H])OC[C@](C)(O)[C@]([H])(NC)[C@@]3([H])O)[C@@]2([H])O)[C@]([H])(N)[C@@]([H])(O)[C@]1([H])O	0.477292		1321
DB02057	CC1=C(C[C@H](N)C(O)=O)C(O)=NO1	0.477106		1322
DB03596	[H][C@@](CC)(CNC(=O)C1=CC=C(C=C1)S(N)(=O)=O)C1=CC2=C(NC=C2)C=C1	0.477058		1323
DB02087	NS(=O)(=O)C1=CC(F)=CC(F)=C1	0.476511		1324
DB08569	[H][C@@](N)(COC1=CN=CC(=C1)C1=CC2=C(NN=C2C)C=C1)CC1=CC=C(Br)C=C1	0.476218		1325
DB00899	CCC(=O)N(C1=CC=CC=C1)C1(CCN(CCC(=O)OC)CC1)C(=O)OC	0.476042		1326
DB01942	OC=O	0.475774		1327
DB01261	N[C@@H](CC(=O)N1CCN2C(C1)=NN=C2C(F)(F)F)CC1=CC(F)=C(F)C=C1F	0.475715		1328
DB04581	C(N1C=CN=C1)C1=CC=CC=C1	0.475618		1329
DB12400	CCN1C(=O)C(=CC2=C(C)N=C(N)N=C12)C1=CC=NN1	0.475552		1330
DB07259	NCC1=CC=C(C=C1)C1=CC=CS1	0.475489		1331
DB02309	O[C@H]1[C@@H](O)[C@@H](O[C@@H]1COP(O)(O)=O)[N+]1=CNC2=C1NC(=O)NC2=O	0.475339		1332
DB12501	CC(C)(N1CCN(CC1)C1=NC=C(C=C1)C(F)(F)F)C(=O)N[C@H]1C2CC3CC1C[C@@](C3)(C2)C(N)=O	0.474969		1333
DB04731	CC(=O)OC[C@H](O)CO[P@](O)(=O)OCC[NH3+]	0.47464		1334
DB00464	[Na+].CCCCC(CC)CCC(CC(C)C)OS([O-])(=O)=O	0.474514		1335
DB04673	[H][C@@]1(CC(C)C)CN(CCN1C(=O)C1=NC=C(C=N1)C1=CC=NC=C1)S(=O)(=O)C1=CC2=CC(Cl)=CC=C2N1	0.473856		1336
DB08151	[H][C@]1(CO)O[C@@]2(CC(=NO2)C2=CC=CC=C2)[C@]([H])(O)[C@@]([H])(O)[C@]1([H])O	0.473761		1337
DB04081	[H][C@]1(C)C[C@]([H])(NC)C2=C(SC(=C2)S(N)(=O)=O)S1(=O)=O	0.473452		1338
DB13006	CC(C)C[C@H](NC(=O)[C@H](C)NC(=O)[C@H](CCCNC(N)=N)NC(=O)[C@H](CCC(O)=O)NC(=O)[C@H](CC(C)C)NC(=O)[C@H](CCC(N)=O)NC(=O)[C@H](CCC(O)=O)NC(=O)[C@@H]1CCC(=O)N1)C(=O)N[C@@H](CC(N)=O)C(=O)N[C@@H](CO)C(=O)N[C@@H](CO)C(O)=O	0.472883		1339
DB15344	CC(C)(O)CC(O)=O	0.472868		1340
DB04542	[H][C@@]1(C[C@]([H])(N=[N+]=[N-])[C@@]([H])(COP(O)(=O)OP(O)(O)=O)O1)N1C=C(C)C(O)=NC1=O	0.47285		1341
DB03583	[H]N1C(=O)\C(C2=C1C=CC(=C2)S(=O)(=O)N1CCC(O)CC1)=C1/N([H])C2=CC=CC=C2[C@]1(C)O	0.47235		1342
DB11619	[H][C@@]12CC[C@@](O)(C#C)[C@@]1(CC)C=CC1=C3CCC(=O)C=C3CC[C@@]21[H]	0.472083		1343
DB13651	CC[C@@H]1[C@@H](O)N2[C@H]3C[C@]45[C@H](OC(=O)CCl)[C@H]3[C@H]1C[C@H]2[C@@H]4N(C)C1=CC=CC=C51	0.471949		1344
DB02594	NC1=NC(=O)N(C=C1)[C@H]1C[C@H](O)[C@@H](CO)O1	0.471797		1345
DB03864	OC[C@@H](O)CS	0.471165		1346
DB07122	NC(N)=NC1=CC=C(CC(=O)C2=CC=CC=C2)C=C1	0.470945		1347
DB03532	NC1=NC(=O)C2=C(N1)N(C=N2)[C@@H]1O[C@H](COP(O)(=O)CP(O)(=O)OP(O)(O)=O)[C@@H](O)[C@H]1O	0.470631		1348
DB06917	FC1=CC=C(C=C1)C(=O)C1=CC=NC=C1	0.470611		1349
DB03822	CCOP(O)(O)=O	0.470539		1350
DB06622	[H][C@@]12CCC(=O)[C@@]1(C)CC[C@@]1([H])[C@@]2([H])[C@@H](O)C[C@@]2([H])C[C@@H](O)CC[C@]12C	0.470537		1351
DB01472	COC1=CC=C(CC(C)N)C=C1	0.470334		1352
DB11487	[H][C@@]12C[C@@H](C)[C@](O)(C(=O)COC(=O)C3=CC=NC=C3)[C@@]1(C)C[C@H](O)[C@@]1(F)[C@@]2([H])CCC2=CC(=O)C=C[C@]12C	0.470314		1353
DB06127	[H][C@@]1(F)CN(C(=O)CNC23CCC(CC2)(CC3)C(=O)OCC)[C@@]([H])(C1)C#N	0.470265		1354
DB07674	CCOP(O)(=S)OCC	0.47011		1355
DB12275	CC(C)[C@@](O)(C1=CN=NN1)C1=CC=C2C=C(OC(F)F)C(OC(F)F)=CC2=C1	0.470044		1356
DB04903	CC(C)CCC(=O)CC1N(C(=O)C2=CC=CC=C12)C1=NC2=C(C=CC(Cl)=N2)C=C1	0.469869		1357
DB01043	CC12CC3CC(C)(C1)CC(N)(C3)C2	0.469657		1358
DB11392	COP(=S)(OC)OC1=CC=C(C=C1)S(N)(=O)=O	0.469324		1359
DB13456	[H][C@@]1(C[C@@](C)(O)[C@@H](OC(=O)CC)[C@H](C)O1)O[C@@H]1[C@@H](C)O[C@@]([H])(O[C@H]2[C@@H](CC=O)C[C@@H](C)[C@@H](O)\C=C\C=C\C[C@@H](C)OC(=O)C[C@@]([H])(OC(=O)CC)[C@@H]2OC)[C@H](O)[C@H]1N(C)C	0.469294		1360
DB07666	[H][C@]1(N)CN(C[C@]1([H])C1=CC(F)=C(F)C=C1F)C1=CC(=NC=N1)C1=CC(=CC=C1)S(C)(=O)=O	0.467683		1361
DB02810	NC(=O)CN(CC(O)=O)CC(O)=O	0.46643		1362
DB13388	[O-][N+](=O)O[Hg]C1=CC=CC=C1	0.466398		1363
DB04663	O[C@@H]1[C@@H](COP(O)(O)=O)O[C@](O)([C@@H]1O)C(O)=O	0.466042		1364
DB08842	CC(=O)O[C@H](CC([O-])=O)C[N+](C)(C)C	0.465701		1365
DB13848	N[C@@H](CC1=CC(O)=C(O)C=C1[18F])C(O)=O	0.465461		1366
DB01899	N[C@@H](CC1=C[NH+]=CN1P(O)(O)=O)C(O)=O	0.465277		1367
DB12700	C[C@H]1[C@H]2[C@H](C[C@H]3[C@@H]4CC=C5C[C@H](CC[C@]5(C)[C@H]4CC[C@]23C)O[C@@H]2O[C@H](CO)[C@@H](O[C@@H]3O[C@@H](C)[C@H](O)[C@@H](O)[C@H]3O)[C@H](O)[C@H]2O[C@@H]2O[C@@H](C)[C@H](O)[C@@H](O)[C@H]2O)O[C@]11CC[C@@H](C)CN1	0.464875		1368
DB13068	CC[C@H](C)[C@@H]1N(C)C(=O)CN(C)C(=O)[C@H](CC)NC(=O)[C@H]([C@H](O)[C@H](C)C\C=C\C)N(C)C(=O)[C@H](C(C)C)N(C)C(=O)[C@H](CC(C)C)N(C)C(=O)[C@H](CC(C)C)N(C)C(=O)[C@@H](C)NC(=O)[C@H](C)NC(=O)[C@H](CC(C)C)N(C)C(=O)[C@@H](NC1=O)C(C)C	0.464091		1369
DB08176	[H]N=C([H])C(=C)CCC1=CC=C(F)C=C1	0.463398		1370
DB01557	CCC(=O)N(C1CCN(CC1)C(C)CC1=CC=CC=C1)C1=CC=CC=C1	0.463098		1371
DB06204	CC[C@H]([C@@H](C)CN(C)C)C1=CC(O)=CC=C1	0.462945		1372
DB14542	[H][C@@]12CC[C@](O)(C(=O)COP(O)(O)=O)[C@@]1(C)C[C@H](O)[C@@]1([H])[C@@]2([H])CCC2=CC(=O)CC[C@]12C	0.462612		1373
DB09181	CCN1N=NN(CCN2CCC(CC2)(N(C(=O)CC)C2=CC=CC=C2F)C2=CC=CC=C2)C1=O	0.462587		1374
DB06746	C[C@@H]1C(=O)O[C@H]2C[C@]34[C@@H]5OC(=O)[C@]3(O[C@@H]3OC(=O)[C@H](O)[C@]43[C@@H]([C@H]5O)C(C)(C)C)[C@@]12O	0.462548		1375
DB04693	C[C@]12CC[C@H]3[C@@H](CC[C@H]4CC(=O)CC[C@H]34)[C@@H]1CCC2=O	0.462392		1376
DB14584	[H][C@@]12CC(=C)[C@](O)(C(C)=O)[C@@]1(C)CC[C@]1([H])[C@@]3([H])CCC(=O)C=C3CC[C@@]21[H]	0.461516		1377
DB03238	NC1=CC(F)=CC(F)=C1	0.460667		1378
DB14932	CO[C@@]1(C[C@H](O)[C@@H](NC(C)=O)[C@@H](O1)[C@H](O)[C@H](O)CO)C(=O)N[C@@H]1CC[C@@]2(C)[C@@H](CC[C@H]3[C@@H]4CC[C@H]([C@H](C)CCCC(C)C)[C@@]4(C)CC[C@H]23)C1	0.459226		1379
DB01456	[H][C@@]12CCC(=O)[C@@]1(C)CC[C@@]1([H])[C@@]2([H])CC=C2CC(=O)CC[C@]12C	0.459012		1380
DB06747	C[C@H]1C2[C@@H](OC1=O)[C@H](O)[C@]13[C@@H]4OC(=O)[C@]21O[C@@H]1OC(=O)[C@H](O)[C@]31[C@@H]([C@H]4O)C(C)(C)C	0.458426		1381
DB00369	NC1=NC(=O)N(C[C@@H](CO)OCP(O)(O)=O)C=C1	0.458381		1382
DB03296	[H]N([C@@H]1[C@@H](O)C[C@@](O[C@H]2[C@@H](O)[C@@H](CO)O[C@@H](O[C@@H]3[C@@H](CO)O[C@H](O)[C@H](O)[C@H]3O)[C@@H]2O)(O[C@@]1([H])[C@H](O)[C@H](O)CO)C(O)=O)C(C)=O	0.458287		1383
DB03272	CN1N=C(C(Br)=C1C(F)(F)F)C1=CC(C(O)=O)=C(Cl)C=C1F	0.456831		1384
DB03746	N[C@H]1C=C(C[C@@H](O)[C@@H]1O)C([O-])=O	0.456634		1385
DB05327	FC1=C(CN2C(=O)C3=CC=CN3[C@@]3(CC(=O)NC3=O)C2=O)C=CC(Br)=C1	0.456047		1386
DB08641	[H][C@@](CC)(C=O)[C@@]([H])(CNS(=O)(=O)C1=CC=C(C=C1)[N+]([O-])=O)C(O)=O	0.455914		1387
DB04174	[H][C@]1(COP(O)(=O)OP(O)(=O)O[C@@]2([H])O[C@]([H])(CO)[C@@]([H])(O)[C@]([H])(O[C@@](C)(OP(O)(O)=O)C(O)=O)[C@@]2([H])N=C(C)O)O[C@@]([H])(N2C=CC(O)=NC2=O)[C@]([H])(O)[C@]1([H])O	0.455777		1388
DB09280	CC1=CC=C(NC(=O)C2(CC2)C2=CC=C3OC(F)(F)OC3=C2)N=C1C1=CC(=CC=C1)C(O)=O	0.45554		1389
DB12153	C[N+](C)(C)CCOP([O-])(=O)OP(O)(=O)OC[C@H]1O[C@H]([C@H](O)[C@@H]1O)N1C=CC(N)=NC1=O	0.455362		1390
DB01639	CC1=C(O)C(C=O)=C(COP(O)(O)=O)C=[N+]1C	0.455251		1391
DB02908	OP(O)(=O)C(C1=CC=CC=C1)P(O)(O)=O	0.455247		1392
DB00091	CC[C@@H]1NC(=O)[C@H]([C@H](O)[C@H](C)C\C=C\C)N(C)C(=O)[C@H](C(C)C)N(C)C(=O)[C@H](CC(C)C)N(C)C(=O)[C@H](CC(C)C)N(C)C(=O)[C@@H](C)NC(=O)[C@H](C)NC(=O)[C@H](CC(C)C)N(C)C(=O)[C@@H](NC(=O)[C@H](CC(C)C)N(C)C(=O)CN(C)C1=O)C(C)C	0.455065		1393
DB04561	[H][C@@](O)(CO)[C@@]([H])(O)[C@]1([H])O[C@]([H])(C[C@]([H])(O)[C@@]1([H])N=C(C)O)P(O)(O)=O	0.454761		1394
DB07040	NC(=O)C1=C(N)N=C2OC3=C(C=C(F)C=C3)C(=O)C2=C1	0.454446		1395
DB04126	[H][C@](O)(CC(O)=O)C(=O)N[C@@]([H])(CC(C)C)C(=O)NCCC(C)C	0.454144		1396
DB15075	COC1=C(Cl)C(OC(=O)O[C@H]2CC[C@]3(C)[C@H]4CC[C@]5(C)[C@H](CC[C@H]5[C@@H]4CC=C3C2)[C@H](C)CCCC(C)C)=C(Cl)C(=N1)C(Cl)(Cl)Cl	0.453566		1397
DB07271	N[C@@H](CC(=O)N1CCCNC(=O)C1CC(F)(F)F)CC1=C(F)C=C(F)C(F)=C1	0.453528		1398
DB13356	CC1=CC=C2SC3=CC(C)=CC=C3SC2=C1	0.453085		1399
DB08967	CC(CN1C2=CC=CC=C2SC2=C1C=C(C=C2)S(=O)(=O)N(C)C)N(C)C	0.453071		1400
DB02186	CC(=O)N[C@H]1[C@H](O)O[C@H](COS(O)(=O)=O)[C@H](O)[C@@H]1O	0.452878		1401
DB02581	CC(C)C[C@@H](NC(N)=N)C(=O)NCC(=O)N1CCC(CC1)C1=CC(=NN1C)C1=CC=C(OCC2=CC=C(O2)C(O)=O)C(Cl)=C1Cl	0.452141		1402
DB00747	CN1[C@H]2C[C@@H](C[C@@H]1[C@H]1O[C@@H]21)OC(=O)[C@H](CO)C1=CC=CC=C1	0.451914		1403
DB12816	CC(C)C1(O)CCC(C)=CC1	0.451568		1404
DB01602	[H][C@]12SC(C)(C)[C@@H](N1C(=O)[C@H]2NC(=O)[C@H](N)C1=CC=CC=C1)C(=O)OC(C)OC(=O)OCC	0.450764		1405
DB07846	CCC1=CC=CC=C1NC(=O)OC1=CC2=C(C=C1)N(C)C1C2(C)CC[N+]1(C)[O-]	0.450383		1406
DB05107	[H][C@@]12C[C@@H](Br)C(=O)[C@@]1(C)CC[C@@]1([H])[C@@]2([H])CC[C@@]2([H])C[C@@H](O)CC[C@]12C	0.450355		1407
DB11545	[H][C@@]1(C[C@H](O[C@@]2([H])CC[C@H](OC)[C@@H](C)O2)[C@@]([H])(O1)[C@]1(C)CC[C@@]([H])(O1)[C@]1(C)CC[C@]2(C[C@H](O)[C@@H](C)[C@]([H])(O2)[C@@H](C)[C@]2([H])O[C@](O)(CC(O)=O)[C@@H](C)[C@H](O)[C@H]2OC)O1)[C@@]1([H])O[C@](C)(O)[C@H](C)C[C@@H]1C	0.450227		1408
DB06124	CCOC(OCC)[C@H](CCCNC(N)=N)NC(=O)[C@H](CC(C)C)NC(=O)CCC(=O)N[C@H](CC([O-])=O)C[N+](C)(C)C	0.449979		1409
DB03931	NC1=NC(=O)C2=C(N1)N(C=N2)[C@@H]1O[C@H](COP(O)(=O)OP(O)(=O)OP(O)(=O)OC[C@H]2O[C@H]([C@H](O)[C@@H]2O)N2C=NC3=C2NC(N)=NC3=O)[C@@H](O)[C@H]1O	0.448653		1410
DB13413	CCN(CC)CCC1(CCC(=O)NC1=O)C1=CC=CC=C1	0.447837		1411
DB05786	CC1=C(CO)C2=C(C)C3(CC3)[C@@](C)(O)C(=O)C2=C1	0.447812		1412
DB03829	O[C@H]1[C@@H](O)[C@@H](O[C@@H]1COP(O)(O)=O)C1=CNC(=O)NC1=O	0.447664		1413
DB06949	OC1=C(Br)C=C(\C=N\NC(=O)C2=CC=C3C=CC=CC3=C2)C(O)=C1Br	0.446904		1414
DB11721	CCC1=CN=C(C=C1)C(=O)COC1=CC=C(CC2SC(=O)NC2=O)C=C1	0.44664		1415
DB03452	C[Si](C)(C)C(CC(O)=O)C(O)=O	0.446583		1416
DB12410	[H][C@]1(N)C[C@]([H])(O[C@]2([H])[C@]([H])(C)O[C@]([H])(C[C@]2([H])O)O[C@@]2([H])C[C@@](O)(CC3=C(O)C4=C(C(O)=C23)C(=O)C2=CC=CC=C2C4=O)C(=O)CO)O[C@@]([H])(C)[C@@]1([H])O	0.446309		1417
DB07712	CCC1=C2C=C(O)C=CC2=NN1C1=CC=C(O)C=C1	0.446177		1418
DB07540	C\C(C1=CC=C(O1)C1=CC=C(C=C1)S(N)(=O)=O)=C1\SC(=N)NC1=O	0.44614		1419
DB02394	[H][C@@]12C[C@]([H])(O)[C@@]([H])(O)[C@]([H])(O)[C@]1(CO)O2	0.445931		1420
DB07726	CC(C)(C)C1=CC(O)=CC=C1O	0.44549		1421
DB00651	CN1C2=C(N(CC(O)CO)C=N2)C(=O)N(C)C1=O	0.445255		1422
DB11380	CC(C)OC(=O)NC1=CC2=C(NC(=N2)C2=CSC=N2)C=C1	0.445049		1423
DB06965	CCCCCCP(O)(=O)OC[C@H](C)CC1=CC=CC=C1	0.444269		1424
DB06966	CCCCCCP(O)(=O)OC[C@@H](C)CC1=CC=CC=C1	0.444269		1424
DB08134	NS(=O)(=O)C1=CC=C(NC2=NC(Cl)=CN=C2)C=C1	0.444242		1425
DB15057	C[C@H](NP(=O)(OC[C@H]1O[C@@H](N2C=CC(N)=NC2=O)C(F)(F)[C@@H]1O)OC1=CC=CC=C1)C(=O)OCC1=CC=CC=C1	0.444225		1426
DB04716	CC(C)(C)C1=NC2=C3C=CC(F)=CC3=C3C(=O)NC=CC3=C2N1	0.443799		1427
DB13981	[H][C@@]12CC[C@](OC(C)=O)(C(C)=O)[C@@]1(C)CC[C@]1([H])[C@@]3([H])CCC(=O)C=C3C(C)=C[C@@]21[H]	0.442883		1428
DB09267	[Sr++].[Sr++].[O-]C(=O)CN(CC([O-])=O)C1=C(C#N)C(CC([O-])=O)=C(S1)C([O-])=O	0.442514		1429
DB06713	[H][C@@]12CC[C@@](O)(C#C)[C@@]1(CC)CC[C@]1([H])[C@@]3([H])CCC(C=C3CC[C@@]21[H])=NO	0.442404		1430
DB11429	[H][C@@]12CC[C@](C)(O)[C@@]1(C)CC[C@]1([H])[C@@]3([H])CCC(=O)C=C3C[C@@H](C)[C@@]21[H]	0.44229		1431
DB00449	CNCC(O)C1=CC(OC(=O)C(C)(C)C)=C(OC(=O)C(C)(C)C)C=C1	0.442013		1432
DB02836	[H]N([H])C1=NC(=O)C2=C(N1[H])N(C=N2)[C@@H]1O[C@H](COP(O)(=O)OP(O)(O)=O)[C@@]2([H])O[P@](O)(=O)O[C@@]12[H]	0.441508		1433
DB00864	CO[C@@H]1C[C@@H](CC[C@H]1O)\C=C(/C)[C@H]1OC(=O)[C@@H]2CCCCN2C(=O)C(=O)[C@]2(O)O[C@@H]([C@H](C[C@H]2C)OC)[C@H](C[C@@H](C)C\C(C)=C\[C@@H](CC=C)C(=O)C[C@H](O)[C@H]1C)OC	0.441359		1434
DB03141	O[C@@H]1CN(N(CC2=CC=C(O)C=C2)C(=O)N(CC2=CC=C(O)C=C2)[C@@H]1CC1=CC=CC=C1)S(=O)(=O)C1=CC(=CC=C1)C#N	0.441307		1435
DB11877	CC1=C(COC2=CC=C(C=N2)C(=O)N2CCS(=O)(=O)CC2)C(=NO1)C1=CC=C(F)C=C1	0.441296		1436
DB11288	CC1(C)C2CCC1(C)C(O)C2	0.438824		1437
DB02906	[H][C@@]1(C)C(=O)C[C@@]([H])(CC(O)O)C1(C)C	0.438682		1438
DB05410	CC12CC(O)C3C(CCC4=CC(=O)CCC34C)C1CCC2(O)C(=O)COC(=O)C1=CC=CC(CON(=O)=O)=C1	0.438584		1439
DB07477	OC(=O)CC1=CC=C(C=C1)C1=CC=CC=C1	0.438534		1440
DB08371	[H][C@](N)(CC1=CC=C(C=C1)C(=O)C1=CC=CC=C1)C(O)=O	0.438156		1441
DB01246	CC(CN(C)C)CN1C2=CC=CC=C2SC2=CC=CC=C12	0.437971		1442
DB02263	O[C@H](COP(O)(O)=O)C=O	0.437622		1443
DB00499	CC(C)C(=O)NC1=CC(=C(C=C1)[N+]([O-])=O)C(F)(F)F	0.437067		1444
DB08279	[H][C@]1(C)CC[C@@]([H])(CC1)C(=O)N(C(C)C)C1=C(SC(=C1)C1=CC=CC=C1)C(O)=O	0.436737		1445
DB11413	CS(=O)(=O)C1=CC=C(C=C1)[C@@H](O)[C@@H](CF)NC(=O)C(Cl)Cl	0.436617		1446
DB11705	CN(C(=O)CO)C1=C(I)C(C(O)=NCC(O)CO)=C(I)C(C(O)=NCC(O)CO)=C1I	0.436488		1447
DB11941	ClC1=CC(Cl)=C(C=C1)C(=O)NS(=O)(=O)C1=CC=C(Br)S1	0.436308		1448
DB00724	CC(C)CN1C=NC2=C1C1=CC=CC=C1N=C2N	0.436301		1449
DB04215	CC1=CC(Br)=C([O-])C(=C1)C1=CC2=CC(=CC=C2N1)C(N)=[NH2+]	0.436079		1450
DB03097	[H]N(CC1=C(O)C(C)=NC=C1COP(O)(O)=O)C1=CON([H])C1=O	0.436036		1451
DB09110	OS(=O)(=O)CCS	0.436013		1452
DB08271	COC1=CC=C(C=C1)S(=O)(=O)N(CC(C)C)CC(=O)NO	0.435847		1453
DB06614	[H][C@@]1([C@@H](NC(C)=O)C(CC)CC)[C@H](O)[C@H](C[C@H]1NC(N)=N)C(O)=O	0.43559		1454
DB04514	[H][C@]1(CO)O[C@@]([H])(N2C=CC(O)=NC2=O)[C@]([H])(OP(O)(=O)OC[C@@]2([H])O[C@@]([H])(N3C=NC4=C3NC(=N)N=C4O)[C@]([H])(O)[C@]2([H])O)[C@]1([H])O	0.435434		1455
DB02837	[H][C@@]1(O)O[C@]([H])(CO)[C@]([H])(OS(O)(=O)=O)[C@]([H])(O)[C@@]1([H])O	0.435408		1456
DB08237	[H][C@]1(O)C[C@@]([H])(O[C@]1([H])COP(O)(O)=O)N1C=NC2=C1N=C(NCC1=CC=CC3=C1C=CC=C3)NC2=O	0.433883		1457
DB13603	[O-][N+](=O)C1=C(Cl)C=CC=C1C1=CNC=C1Cl	0.433632		1458
DB01406	[H][C@@]12CC[C@@](O)(C#C)[C@@]1(C)CC[C@@]1([H])[C@@]2([H])CCC2=CC3=C(C[C@]12C)C=NO3	0.433304		1459
DB15360	CCC(=O)N(C1=CC=CC=C1)C1(CCN(CCC2=CC=CC=C2)CC1)C(=O)O[11CH3]	0.432832		1460
DB01927	CC1=C(C)C(=O)C(C)=C(C)C1=O	0.432266		1461
DB03280	[H]N([H])C1=C2N=CN([C@@H]3O[C@H](COP(O)(=O)OP(O)(=O)OP(O)(=O)OP(O)(=O)OP(O)(=O)OC[C@H]4O[C@H](C[C@@H]4O)N4C=C(C)C(=O)N([H])C4=O)[C@@H](O)[C@H]3O)C2=NC=N1	0.431951		1462
DB00598	CC(CCC1=CC=CC=C1)NCC(O)C1=CC(C(N)=O)=C(O)C=C1	0.431409		1463
DB06515	[H][C@]12O[C@]3(CC4=CC=CC=C4)O[C@]1(C[C@@]([H])(C)[C@]1(O3)[C@]3([H])C=C(C)C(=O)[C@@]3(O)CC(COC(=O)CC3=CC(OC)=C(O)C=C3)=C[C@@]21[H])C(C)=C	0.430437		1464
DB08201	CCCCCCP(O)(=O)O[C@H]1C[C@@H](C)CC[C@@H]1C(C)C	0.430031		1465
DB08200	CCCCCCP(O)(=O)O[C@@H]1C[C@H](C)CC[C@H]1C(C)C	0.430031		1465
DB07127	CC1=NC(=NO1)C(CC1=CC=CC=C1)(CC1=CC=C(NS(O)(=O)=O)C=C1)C1=NOC(C)=N1	0.429503		1466
DB03101	OC[C@H]1O[C@H](OP(O)(O)=O)[C@H](O)[C@@H]1O	0.428794		1467
DB14946	CC1=CC(=CC(C)=C1CCS(=O)(=O)N1CCC2(CC1)N=C(NC2=O)C1=CC=C(OC(F)(F)F)C=C1)N1C(=O)NC(=O)C1(C)C	0.428254		1468
DB02691	[H][C@@]1(CC[C@@]2([H])[C@]3([H])[C@H](O)C[C@]4([H])C[C@H](O)CC[C@]4(C)[C@@]3([H])C[C@H](O)[C@]12C)[C@H](C)CCC(=O)NCC([O-])=O	0.427938		1469
DB02922	OC(O)(C(F)(F)F)C(F)(F)F	0.427904		1470
DB01799	C[C@H](CO)CCO[P@](O)(=O)OP(O)(O)=O	0.427863		1471
DB14637	CC(=O)OCC(=O)[C@@]1(O)CC[C@H]2[C@@H]3C[C@H](F)C4=CC(=O)C=C[C@]4(C)[C@H]3[C@@H](O)C[C@]12C	0.42784		1472
DB01076	CC(C)C1=C(C(=O)NC2=CC=CC=C2)C(=C(N1CC[C@@H](O)C[C@@H](O)CC(O)=O)C1=CC=C(F)C=C1)C1=CC=CC=C1	0.427759		1473
DB02957	O[C@H]1[C@@H](O)[C@@H](O[C@@H]1COP(O)(O)=O)N1C(=O)NC(=O)C=C1C(O)=O	0.427678		1474
DB07225	[H][C@](C)(CC)[C@]([H])(NC(=O)[C@@]([H])(NC(=O)[C@@]1([H])O[C@]1([H])C(=O)OCC)[C@@]([H])(C)CC)C(O)=O	0.427357		1475
DB15401	CC(=O)C1=NN(CC(=O)N2C[C@H](F)C[C@H]2C(=O)NC2=CC=CC(Br)=N2)C2=C1C=C(C=C2)C1=CN=C(C)N=C1	0.427245		1476
DB03466	CC1(C)CCC(C)(C)C2=C1C=CC(=C2)[C@@H](O)C1=CC2=C(C=C1)C=C(C=C2)C(O)=O	0.427033		1477
DB11577	OS(=O)(=O)C1=CC2=C(N\C(C2=O)=C2\NC3=C(C=C(C=C3)S(O)(=O)=O)C2=O)C=C1	0.426852		1478
DB11575	[H][C@@]12C[C@@]1([H])OC(O)=N[C@]([H])(C(=O)N1C[C@@]([H])(C[C@@]1([H])C(O)=N[C@@]1(C[C@@]1([H])C=C)C(O)=NS(=O)(=O)C1CC1)OC1=C(CCCCC2)N=C2C=CC(OC)=CC2=N1)C(C)(C)C	0.426642		1479
DB12752	CC(C)(CC1=CNC2=CC=CC=C12)NCC(O)COC1=CC=CC=C1C#N	0.426529		1480
DB02504	CC1=C(CC(N)=O)C2=C(C=CC(OCCCP(O)(O)=O)=C2)N1CC1=CC=CC=C1	0.425465		1481
DB01661	O[C@@H]1[C@@H](COP(O)(=O)OP(O)(=O)OP(O)(O)=O)O[C@H]([C@@H]1O)N1C=NC2=C1N=CN(C1O[C@H](COP(O)(O)=O)[C@@H](O)[C@H]1O)C2=N	0.425163		1482
DB00306	CCC(C)C1(CC=C)C(=O)NC(=O)NC1=O	0.42471		1483
DB07746	CCC1=CC=C(NS(=O)(=O)C2=CC=C(F)C=C2)C(C(O)=O)=C1C	0.424109		1484
DB03929	N[C@H](CO)C(O)=O	0.423791		1485
DB00133	N[C@@H](CO)C(O)=O	0.423791		1485
DB12728	CC(CN1CCCCC1)CC1=CC=C(C=C1)C(C)(C)C	0.423756		1486
DB01097	CC1=C(C=NO1)C(=O)NC1=CC=C(C=C1)C(F)(F)F	0.423533		1487
DB01156	CC(NC(C)(C)C)C(=O)C1=CC(Cl)=CC=C1	0.423515		1488
DB04285	[H]\C(C[C@](CC1=CC=C(C=C1)C(F)(F)P(O)(O)=O)(N1N=NC2=CC=CC=C12)C1=NC2=CC=CC=C2S1)=C(\[H])C1=CC=CC=C1	0.423358		1489
DB12139	CC[C@@H]1NC(=O)[C@H]([C@H](O)[C@H](C)C\C=C\C)N(C)C(=O)[C@H](C(C)C)N(C)C(=O)[C@H](CC(C)C)N(C)C(=O)[C@H](CC(C)C)N(C)C(=O)[C@@H](C)NC(=O)[C@H](C)NC(=O)[C@H](CC(C)C)N(C)C(=O)[C@@H](NC(=O)[C@H](C(C)C)N(CC)C(=O)[C@@H](C)N(C)C1=O)C(C)C	0.423281		1490
DB15054	C[C@@]1(O)C[C@@](N)(C1)C1=CC=C(C=C1)C1=C(N2COC3=CC=NC=C3C2=N1)C1=CC=CC=C1	0.423048		1491
DB07519	COC1=CC(=CC=C1)C1=CC(CC[C@]2(C)CC(=O)N(C)C(N)=N2)=CC=C1	0.42244		1492
DB00446	OC[C@@H](NC(=O)C(Cl)Cl)[C@H](O)C1=CC=C(C=C1)[N+]([O-])=O	0.422197		1493
DB01535	CCC(=O)N(C1=CC=CC=C1)C1(CCN(CCC2=CC=CC=C2)CC1)C(=O)OC	0.42212		1494
DB13236	O.O.O.O.O.O.O.[Na+].[Na+].[Na+].[Na+].[Na+].[Sb+3].[O-]C1=C([O-])C(=CC(=C1)S([O-])(=O)=O)S([O-])(=O)=O.[O-]C1=C([O-])C(=CC(=C1)S([O-])(=O)=O)S([O-])(=O)=O	0.422085		1495
DB11467	[H]\C(C)=C1/N=C(O)C(N=C(O)C2=CSC(=N2)C23CCC(=NC2C2=CSC(=N2)C(N=C(O)C2=CSC(=N2)C(N=C(O)C2CSC1=N2)C(C)(O)C(C)O)C(C)OC(=O)C1=NC2=C(C=CC(NC(C(C)CC)C(O)=NC(C)C(O)=NC(=C)C(O)=NC(C)C(O)=N3)C2O)C(=C1)C(C)O)C1=NC(=CS1)C(O)=NC(=C)C(O)=NC(=C)C(O)=N)C(C)O	0.421844		1496
DB00395	CCCC(C)(COC(N)=O)COC(=O)NC(C)C	0.421443		1497
DB15299	CC(C)[C@@H](CS(=O)(=O)C(C)C)N1[C@@H]([C@H](C[C@](C)(CC(O)=O)C1=O)C1=CC=CC(Cl)=C1)C1=CC=C(Cl)C=C1	0.420696		1498
DB13245	CN(C)C(=S)SSC(=S)N(C)C	0.420479		1499
DB00915	NC12CC3CC(CC(C3)C1)C2	0.42036		1500
DB14909	CCCCCCCCCCCCCCCC(=O)NCC(O)COP(S)(=O)OCC1OC(CC1NP(S)(=O)OCC1OC(CC1NP(S)(=O)OCC1OC(CC1NP(S)(=O)OCC1OC(CC1NP(S)(=O)OCC1OC(CC1NP(S)(=O)OCC1OC(CC1NP(S)(=O)OCC1OC(CC1NP(S)(=O)OCC1OC(CC1NP(S)(=O)OCC1OC(CC1NP(S)(=O)OCC1OC(CC1NP(S)(=O)OCC1OC(CC1NP(S)(=O)OCC1OC(CC1NP(S)(=O)OCC1OC(CC1N)N1C=NC2=C1N=CN=C2N)N1C=NC2=C1N=CN=C2N)N1C=CC(N)=NC1=O)N1C=NC2=C1N=CN=C2N)N1C=NC2=C1N=C(N)NC2=O)N1C=NC2=C1N=CN=C2N)N1C=C(C)C…	0.419311		1501
DB06585	CCC1(CC2=CC=C(F)C=C2C1)C1=CNC=N1	0.419226		1502
DB03480	CC1=C(N=C2C=CC(F)=CC2=C1C(O)=O)C1=CC=C(C=C1)C1=CC=CC=C1	0.419131		1503
DB08698	[H][C@@]1(N=C(C2=CC=CC=C2)C2=CC=CC=C2N=C1N1CC(O)C1)C1=CC=CS1	0.418685		1504
DB01325	CCC1NC(=O)C2=CC(=C(Cl)C=C2N1)S(N)(=O)=O	0.417672		1505
DB00823	[H][C@@]12CC[C@@](OC(C)=O)(C#C)[C@@]1(C)CC[C@]1([H])[C@@]3([H])CC[C@H](OC(C)=O)C=C3CC[C@@]21[H]	0.417576		1506
DB02642	OP(O)(=O)CNC(=O)OCC1=CC=CC=C1	0.417433		1507
DB07533	CNS(=O)(=O)C1=CC=C(C=C1)C1=CC=C(O1)\C=C1/SC(=N)NC1=O	0.417138		1508
DB15450	C[C@@H](N(CC1=CC(=CC=C1)C(O)=O)C(=O)C1=CC2=C(C=CC=C2)N=C1)C1=CC=C(F)C=C1	0.417135		1509
DB02382	[H][C@]1(COP(O)([O-])=O)O[C@@]([H])([N+]2=CC=CC(=C2)C(O)=O)[C@]([H])(O)[C@]1([H])O	0.417053		1510
DB00163	CC(C)CCC[C@@H](C)CCC[C@@H](C)CCC[C@]1(C)CCC2=C(O1)C(C)=C(C)C(O)=C2C	0.416651		1511
DB02410	CC(=O)C1=[N+](CC2=CN=C(C)N=C2N)C(C)=C(CCOP(O)(=O)OP(O)(O)=O)S1	0.416221		1512
DB00130	N[C@@H](CCC(N)=O)C(O)=O	0.41602		1513
DB02174	N[C@H](CCC(N)=O)C(O)=O	0.41602		1514
DB14631	[H][C@@]12CC[C@](O)(C(=O)COP(O)(O)=O)[C@@]1(C)C[C@H](O)[C@@]1([H])[C@@]2([H])CCC2=CC(=O)C=C[C@]12C	0.415915		1515
DB08191	OC(=O)C1=CC=C(C=C1)C1=CNC2=C1C=C(C=N2)C1=CC=CC=C1	0.415751		1516
DB01798	CCO[P@](O)(=O)OP(O)(O)=O	0.415658		1517
DB04292	CC(C)NCC1=CC=C(C[C@H](N)C(O)=O)C=C1	0.415369		1518
DB12787	CC[C@]1(O)CC[C@H]2[C@@H]3CCC4=CC(=O)CC[C@@H]4[C@H]3CC[C@]12C	0.415349		1519
DB07913	[H][C@](N)(CCC1=CC=CC=C1)C(C)=O	0.41444		1520
DB00114	CC1=NC=C(COP(O)(O)=O)C(C=O)=C1O	0.414369		1521
DB03732	[H][C@@]1(O)O[C@]([H])(COP(O)(=O)OP(O)(=O)OC[C@@]2([H])O[C@@]([H])(N3C=NC4=C3N=CN3C=CN=C43)[C@]([H])(OP(O)(O)=O)[C@]2([H])O)[C@@]([H])(O)[C@@]1([H])O	0.414282		1522
DB13362	CCC(C(O)=NC(O)=N)C1=CC=CC=C1	0.414246		1523
DB06977	[H][C@@](N)(COC1=CN=CC(=C1)C1=CC2=CNN=C2C=C1)CC1=C2C=CC=CC2([H])N=C1	0.414171		1524
DB02256	OC[C@H]1O[C@H](C[C@@H]1O)N1C=CC(=O)NC1=O	0.413727		1525
DB08989	CCN(CC)C(=O)C1=CC(OC)=C(O)C=C1	0.413539		1526
DB06712	COC(=O)C1=C(NC(C)=C(C1C1=CC(=CC=C1)[N+]([O-])=O)C(=O)OC(C)C)C#N	0.413208		1527
DB02772	OC[C@H]1O[C@@](CO)(O[C@H]2O[C@H](CO)[C@@H](O)[C@H](O)[C@H]2O)[C@@H](O)[C@@H]1O	0.412482		1528
DB02176	CC(=O)O[Hg+]	0.412264		1529
DB04131	[H][C@@]1(C[C@]([H])(N(C)C)[C@]([H])(O)[C@]([H])(C)O1)O[C@@]1([H])C[C@](O)(CC)CC2=CC3=C(C(O)=C12)C(=O)C1=C(C=CC=C1O)C3=O	0.412171		1530
DB14979	CN(CC1=CC=C(\C=C\C(=O)NO)C=C1)CC12CC3CC(CC(C3)C1)C2	0.411837		1531
DB03358	[H]N([H])C1=NC(=O)C2=C(N1[H])N(CN2C)[C@@H]1O[C@H](COP(O)(=O)OP(O)(=O)OP(O)(O)=O)[C@@H](O)[C@H]1O	0.411533		1532
DB02760	[H][C@](O)(COP(O)(O)=O)[C@]([H])(O)[C@]([H])(O)[C@]([H])(O)COP(O)(O)=O	0.411332		1533
DB04733	O[C@H](COP(O)(O)=O)[C@@H](O)[C@H](O)[C@H](O)COP(O)(O)=O	0.411332		1533
DB06458	CC(CC1=CC=CC=C1)(NC(=O)CN)C1=CC=CC=C1	0.410985		1534
DB06888	[H][C@]12CN(CCN3NC4=C(C=CC=C4C3=O)C3=NC4=C(NC3=O)C=CC=C4O1)[C@]([H])(C)C2	0.410971		1535
DB00744	CC(N(O)C(N)=O)C1=CC2=CC=CC=C2S1	0.41068		1536
DB06772	[H][C@]12[C@H](OC(=O)C3=CC=CC=C3)[C@]3(O)C[C@H](OC(=O)[C@H](O)[C@@H](NC(=O)OC(C)(C)C)C4=CC=CC=C4)C(C)=C([C@@H](OC)C(=O)[C@]1(C)[C@H](C[C@H]1OC[C@@]21OC(C)=O)OC)C3(C)C	0.410621		1537
DB02555	CC(C)C[C@@H](N=C(N)N)C(=O)NCC(=O)N1CCC(CC1)C1=CC(=NN1C)C1=C(Cl)C(Cl)=C(OCC2=CC=C(NC(C)=O)C=C2)C=C1	0.410519		1538
DB15241	C[N@+]1(CC2CC2)CC[C@]23CC(=O)CC[C@@]2(O)[C@H]1CC1=C3C(O)=C(C=C1)C(N)=O	0.409332		1539
DB03534	CN(CC1=C(N)C=CC(=C1)C(=O)N(C)CC1=CC2=C(C=CC=C2)N1C)C(C)=O	0.40832		1540
DB13191	CN(CC(O)=O)C(=N)NP(O)(O)=O	0.407402		1541
DB02360	[H][C@](C(=O)C1=CC2=CC=CC=C2C=C1)(C1=CC=CC2=CC=CC=C12)P(O)(O)=O	0.40677		1542
DB12504	CC1(C)CCC(=CC1)C1=C(NC(=O)C2=NC=C(N2)C#N)C=CC(=N1)C1CC(C)(C)OC(C)(C)C1	0.406531		1543
DB02609	N[C@@H]([C@H](O)COP(O)(O)=O)C(O)=O	0.406514		1544
DB08556	CC(=O)C1=CC=C(S1)C1=CC(NS(=O)(=O)C2=CC=C(C)C=C2C)=C(S1)C(O)=O	0.4065		1545
DB04005	O[C@H]1[C@@H](O)[C@@H](O[C@@H]1COP(O)(=O)OP(O)(=O)OP(O)(O)=O)N1C=CC(=O)NC1=O	0.406426		1546
DB14001	[H][C@@](C)(CCCC(C)C)CCC[C@@]([H])(C)CCC[C@]1(C)CCC2=C(C)C(OC(=O)CCC(O)=O)=C(C)C(C)=C2O1	0.406401		1547
DB01294	O[Bi]1OC(=O)C2=CC=CC=C2O1	0.406058		1548
DB03239	[H][C@@](CC1=CC=C(OC2=CC(=C(O)C(=C2)[N+]([O-])=O)[N+]([O-])=O)C=C1)(NC(C)=O)C(O)=O	0.405993		1549
DB14056	[H][C@@]1(C[C@H](C)[C@@]([H])(O1)[C@]1(C)CC[C@@]([H])(O1)[C@]1(C)C[C@@H](C)[C@]2(O1)O[C@]([H])(C[C@@]1([H])CC[C@H](C)[C@@]([H])(O1)[C@@H](C)C(O)=O)C[C@@H](OC)[C@H]2C)[C@@]1([H])O[C@@](O)(CO)[C@H](C)C[C@@H]1C	0.405862		1550
DB03782	NC(N)=NC1=CC=C(CNC(=O)NC23CC4CC(CC(C4)C2)C3)C=C1	0.405797		1551
DB00769	[H][C@@]12CC[C@](O)(C(=O)COC(=O)CN(CC)CC)[C@@]1(C)C[C@H](O)[C@@]1([H])[C@@]2([H])CCC2=CC(=O)CC[C@]12C	0.404564		1552
DB08665	CCN1C2=CC(=CC=C2N(C)C(=O)C2=C1N=CC=C2)[N+]([O-])=O	0.404088		1553
DB04484	N[C@H](CO)CC1=CC=CC=C1	0.403795		1554
DB13224	CCC1(CC)C(=O)CCNC1=O	0.403		1555
DB01958	CC(C)(C)C1=CC=C(SC2=CC=CC3=C2C(N)=NC(N)=N3)C=C1	0.402997		1556
DB00198	CCOC(=O)C1=C[C@@H](OC(CC)CC)[C@H](NC(C)=O)[C@@H](N)C1	0.402476		1557
DB01599	CC(C)(SC1=CC(=C(O)C(=C1)C(C)(C)C)C(C)(C)C)SC1=CC(=C(O)C(=C1)C(C)(C)C)C(C)(C)C	0.402324		1558
DB09246	CC(NNC(=O)C1=CC=CC=C1)C1=CC=CC=C1	0.401946		1559
DB03651	OC1=C(C=C(C=C1[N+]([O-])=O)[N+]([O-])=O)[N+]([O-])=O	0.401786		1560
DB13023	CO[C@H]1C[C@H](C)CC2=C(N)C(=O)C=C(NC(=O)\C(C)=C\C=C/[C@H](OC)[C@@H](OC(N)=O)\C(C)=C\[C@H](C)[C@H]1O)C2=O	0.401589		1561
DB01174	CCC1(C(=O)NC(=O)NC1=O)C1=CC=CC=C1	0.401423		1562
DB00471	OC(=O)CC1(CC1)CS[C@H](CCC1=CC=CC=C1C(O)(C)C)C1=CC=CC(\C=C\C2=NC3=C(C=CC(Cl)=C3)C=C2)=C1	0.401403		1563
DB07587	[H][C@@](CS(=O)(=O)C[C@]1([H])CCC(=O)N1)(N[C@@]([H])(C1=CC=C(F)C=C1)C(F)(F)F)C(=O)NC1(CC1)C#N	0.400533		1564
DB03435	O[C@H]1[C@@H](O)[C@@H](O[C@@H]1COP(O)(=O)OP(O)(O)=O)N1C=CC(=O)NC1=O	0.400251		1565
DB00698	[O-][N+](=O)C1=CC=C(O1)\C=N\N1CC(=O)NC1=O	0.399661		1566
DB03754	NC(CO)(CO)CO	0.399502		1567
DB13003	C[C@@H]1C[C@H]2[C@@H]3C=C(C)C4=CC5=C(C[C@]4(C)[C@H]3[C@@H](O)C[C@]2(C)[C@@]1(O)C(=O)COC(C)=O)C=NN5C1=CC=CC=C1	0.399192		1568
DB15480	CC(=O)OC1=CC(O)=CC=C1	0.398291		1569
DB15208	CNC(=O)[C@H](CN1CCC2(CC1)OCCC1=C2SC(F)=C1)CC1=CC=CC=C1F	0.398144		1570
DB14650	CC1=C(OP(O)(O)=O)C2=CC=CC=C2C(OP(O)(O)=O)=C1	0.397564		1571
DB11586	COC1=CN=C(O[C@@H]2C[C@H](N(C2)C(=O)[C@@H](NC(=O)OC(C)(C)C)C(C)(C)C)C(=O)N[C@@]2(C[C@H]2C=C)C(=O)NS(=O)(=O)C2CC2)C2=C1C=CC(Cl)=C2	0.396827		1572
DB11495	[H]\C(C[C@@]([H])(C)CCCC(C)(C)OC)=C(\[H])/C(/C)=C(\[H])C(=O)OC(C)C	0.39674		1573
DB05719	CN(NC(=O)CC(=O)NN(C)C(=S)C1=CC=CC=C1)C(=S)C1=CC=CC=C1	0.396656		1574
DB00280	CC(C)N(CCC(C(N)=O)(C1=CC=CC=C1)C1=NC=CC=C1)C(C)C	0.396636		1575
DB07305	OC(=O)C1=CC=C(O1)C1=CC=C(C=C1Cl)[N+]([O-])=O	0.396383		1576
DB08680	CC1=C(C=CO1)C(=S)NC1=CC(\C=N\OC(C)(C)C)=C(Cl)C=C1	0.396008		1577
DB04492	[H][C@]1(O)O[C@]([H])(CO)[C@]([H])(OS(O)(=O)=O)[C@]([H])(O)[C@@]1([H])N=C(C)O	0.39585		1578
DB07019	[H][C@@]1(C)CCC2=CC(C[C@@](C)(N)C(=O)OCC3=CC(CC1)=NC(=C3)N(C)S(C)(=O)=O)=CC=C2	0.395484		1579
DB03981	[H][C@@]1(O)OC(=C[C@]([H])(O)[C@@]1([H])OS(O)(=O)=O)C(O)=O	0.395326		1580
DB12670	CCCN1C2=C(NC(=N2)C23C[C@@H]4CC2C[C@H](C3)C4)C(=O)N(CCC)C1=O	0.395189		1581
DB00144	CCCC(=O)O[C@H](COC(=O)CC)COP(O)(=O)OC[C@H](N)C(O)=O	0.394938		1582
DB11315	C[N+]1(C)[C@H]2C[C@@H](C[C@@H]1[C@H]1O[C@@H]21)OC(=O)[C@H](CO)C1=CC=CC=C1	0.394853		1583
DB02317	OC[C@H]1O[C@H](OP(O)(O)=O)[C@H](O)[C@@H](O)[C@H]1O	0.39482		1584
DB02843	OC[C@H]1O[C@H](OP(O)(O)=O)[C@H](O)[C@@H](O)[C@@H]1O	0.39482		1585
DB01855	[H][C@@]1(C)C[C@]([H])(N[C@@]1([H])C(O)=O)N(C)O	0.394138		1586
DB02516	CC(C)(COP([O-])(=O)OP(O)(=O)OC[C@H]1O[C@H]([C@H](O)[C@@H]1OP(O)(O)=O)N1C=NC2=C1N=CN=C2N)[C@@H](O)C(=O)NCCC(=O)NCCSC(=O)C[C@@H](O)C[N+](C)(C)C	0.393652		1587
DB13931	CC1=CC(C)=C(C=C1)C(=O)OCC1=CC=C(C=C1)[C@@H](CN)C(=O)NC1=CC=C2C=NC=CC2=C1	0.393534		1588
DB03008	[H][C@]1(O)[C@@]([H])(O)[C@]([H])(O)[C@](F)(CO)OC1([H])F	0.392745		1589
DB01003	OC(COC1=CC=CC2=C1C(=O)C=C(O2)C(O)=O)COC1=CC=CC2=C1C(=O)C=C(O2)C(O)=O	0.392427		1590
DB07680	[H][C@@](C(=O)NC1=CC=C2C=CC=CC2=C1)(C1=CSC2=C1C=C(Cl)C=C2)P(O)(O)=O	0.392397		1591
DB11691	[H][C@@]12OC3=C4C(C[C@@]5([H])N(CC6CC6)CC[C@@]14[C@@]5(O)CC(C(=O)NC(C)(C)C1=NC(=NO1)C1=CC=CC=C1)=C2O)=CC=C3O	0.392126		1592
DB09570	[H][C@@](CC(C)C)(N=C(O)CN=C(O)C1=C(Cl)C=CC(Cl)=C1)B(O)O	0.392074		1593
DB01096	CC(C)NCC1CCC2=CC(CO)=C(C=C2N1)[N+]([O-])=O	0.392015		1594
DB00569	CO[C@H]1O[C@H](COS(O)(=O)=O)[C@@H](O[C@@H]2O[C@H]([C@@H](O[C@H]3O[C@H](COS(O)(=O)=O)[C@@H](O[C@@H]4O[C@@H]([C@@H](O[C@H]5O[C@H](COS(O)(=O)=O)[C@@H](O)[C@H](O)[C@H]5NS(O)(=O)=O)[C@H](O)[C@H]4O)C(O)=O)[C@H](OS(O)(=O)=O)[C@H]3NS(O)(=O)=O)[C@H](O)[C@H]2OS(O)(=O)=O)C(O)=O)[C@H](O)[C@H]1NS(O)(=O)=O	0.391588		1595
DB08101	OC1=C(Br)C=C(\C=C\C2=CC=CC=C2)C=C1Br	0.39143		1596
DB08976	OCC(O)COC(=O)C1=CC=CC=C1NC1=CC=NC2=C(C=CC=C12)C(F)(F)F	0.391128		1597
DB08560	FC1=CC=C(C=C1)N1N=C(C=C1NS(=O)(=O)C1=CC=CC(F)=C1)C1=CC=CS1	0.390172		1598
DB14029	FC1=C(C=C(C=N1)C1CC2CCC1N2)C1=CC=C(C=C1)C#N	0.389837		1599
DB11479	CC(C)N[C@@H]1CCN2C(=O)NC3=CC=CC([C@H]1O)=C23	0.389318		1600
DB02854	[H][C@@]12CCC(=O)[C@@]1(C)CC[C@@]1([H])[C@@]2([H])CC[C@]2([H])C[C@]([H])(O)CC[C@]12C	0.388833		1601
DB03026	ONC(=O)COP(O)(O)=O	0.388356		1602
DB02807	[H][C@](O)(C[C@@]([H])(O)[C@]([H])(O)CO)C(O)=O	0.388281		1603
DB03303	OC[C@@H](O)[C@@H](O)C[C@H](O)C(O)=O	0.388281		1604
DB00753	FC(F)OC(Cl)C(F)(F)F	0.387286		1605
DB08232	NC1=CC=C2NC(=CC2=N1)C1=CC(CC(O)=O)=CC(=C1O)C1=CC=CC(=C1)[N+]([O-])=O	0.386882		1606
DB03666	CC1=CN([C@H]2C[C@H](N=[N+]=[N-])[C@@H](COP(O)(O)=O)O2)C(=O)NC1=O	0.386543		1607
DB03111	N[C@@H]1[C@@H](O)[C@H](O)[C@@H](CO)O[C@@H]1OP(O)(O)=O	0.386501		1608
DB12263	OC[C@@H](NS(=O)(=O)C1=CC=C(Cl)S1)C(C(F)(F)F)C(F)(F)F	0.385756		1609
DB09004	CC(CN(C)C)C(C)(O)CC1=CC=C(Cl)C=C1	0.385561		1610
DB13377	[H]\C(CC)=C(\C)C1(CC)C(O)=NC(=O)N=C1O	0.384772		1611
DB13269	OCC1=C(Cl)C=C(Cl)C=C1	0.384575		1612
DB01932	CC1=CNC=C1	0.384559		1613
DB02887	CC1=CN([C@@H]2O[C@H](CO[P@@](O)(=O)O[P@](O)(=O)OP(O)(O)=O)C=C2)C(=O)NC1=O	0.384184		1614
DB04258	[H][C@@]1(CC[C@@]2([H])\C(CCC[C@]12C)=C\C=C1\C[C@@H](O)C[C@H](O)C1=C)[C@H](C)\C=C\C=C\C(O)(CC)CC	0.383757		1615
DB07990	[H][C@@](CC)(COC1=CC=CC=C1)O[P@](C)(Cl)=O	0.38358		1616
DB08419	[H][C@](CC)(COC1=CC=CC=C1)O[P@](C)(Cl)=O	0.38358		1616
DB03374	[H][C@](N)(CC1=CC(I)=C(O)C(I)=C1)C(O)=O	0.383008		1617
DB00221	CCC(NC(C)C)C(O)C1=CC(O)=C(O)C=C1	0.382033		1618
DB02293	[H]C(C)(CCCC(C)C)CCC[C@@]([H])(C)CCC[C@@]([H])(C)CCOC[C@@]([H])(COP(O)(=O)OC[C@]([H])(O)COP([O-])([O-])=O)OCC[C@]([H])(C)CCC[C@]([H])(C)CCCC([H])(C)CCCC(C)C	0.381935		1619
DB04121	[H][C@]1(COP(O)(=O)OP(O)(O)=O)O[C@@]([H])(N2C=NC3=C2NC(=N)N=C3O)[C@]([H])(O)[C@]1([H])OP(O)(O)=O	0.381803		1620
DB00808	CC1CC2=CC=CC=C2N1NC(=O)C1=CC(=C(Cl)C=C1)S(N)(=O)=O	0.381632		1621
DB07391	[H][C@@](C)(N)C(=O)C1=NN=C(O1)C(C)(C)C	0.381449		1622
DB01895	[H][C@](N)(CC(O)=O)C(=O)OP(O)(=O)OC[C@@]1([H])O[C@@]([H])(N2C=NC3=C(N)N=CN=C23)[C@]([H])(O)[C@]1([H])O	0.381331		1623
DB02331	[H][C@@](CC1=CC=CC=C1)(N(CC1=CC=C(S1)C1=CC2=CC=CC=C2O1)C(=O)C1=C(Cl)C=C(Cl)C=C1)C(O)=O	0.381237		1624
DB03872	[H][C@]1(O)CC[C@]([H])(O)[C@@]([H])(C)O1	0.38118		1625
DB14627	CC(=O)OC1=CC=C(C=C1)C1(C(=O)NC2=CC=CC=C12)C1=CC=C(OC(C)=O)C=C1	0.381141		1626
DB15394	CC(C)CCC[C@@H](C)CCC[C@@H](C)CCC[C@]1(C)CCC2=C(O1)C(C)=C(C)C(O)=C2	0.380143		1627
DB05837	Cl.NC1=NC(=S)N(C=C1)[C@]1(O)O[C@H](CO)[C@@H](O)[C@@H]1O	0.380005		1628
DB03691	[H][C@](O)(CC(O)=O)C(=O)N[C@@]([H])(CCC1=CC=CC=C1)C(=O)NCCC(C)C	0.379758		1629
DB03573	[H][C@](O)(CC(O)=O)C(=O)N[C@]([H])(CCC1=CC=CC=C1)C(=O)NCCC(C)C	0.379758		1629
DB13625	CC(C)(C)NCC(O)C1=CC(NC(N)=O)=C(O)C=C1	0.37947		1630
DB13851	[H][C@@]12CC[C@@H](C)[C@]3([H])CC[C@@]4(C)OO[C@@]13[C@]([H])(O[C@H](OCC)[C@@H]2C)O4	0.378669		1631
DB04057	[H]\C(=C(\[H])C1=C(N=CN1[C@]1([H])O[C@]([H])(COP(O)(O)=O)[C@@]([H])(O)[C@@]1([H])O)C(O)=N)C(=O)N(CC1=NC2=C(NC(=N)N=C2O)C=C1)C1=CC=C(C=C1)C(=O)N[C@@]([H])(CCC(O)=O)C(O)=O	0.378438		1632
DB15239	C[C@@H](O)C1=NN=C(O1)[C@H]1C[C@@H](C1)NC(=O)C1=CC(=NO1)C1=CC=CC=C1	0.378211		1633
DB06402	CCCCCCCCCCNCCN[C@@]1(C)C[C@H](O[C@@H]2[C@@H](O)[C@H](O)[C@@H](CO)O[C@H]2OC2=C3OC4=CC=C(C=C4Cl)[C@@H](O)[C@@H](NC(=O)[C@@H](CC(C)C)NC)C(=O)N[C@@H](CC(N)=O)C(=O)N[C@@H]4C(C=C2OC2=C(Cl)C=C(C=C2)[C@@H](O)[C@@H]2NC(=O)[C@H](NC4=O)C4=CC(=C(O)C=C4)C4=C(O)C(CNCP(O)(O)=O)=C(O)C=C4[C@H](NC2=O)C(O)=O)=C3)O[C@@H](C)[C@H]1O	0.378193		1634
DB11184	OC(=O)CN(CC(O)=O)CC1=CC2=C(OC3=CC(O)=C(CN(CC(O)=O)CC(O)=O)C=C3C22OC(=O)C3=CC=CC=C23)C=C1O	0.377484		1635
DB04977	[H][C@@]12CCCN1C(=O)[C@H](CC(C)C)NC(=O)[C@@H](C)C(=O)[C@@H](OC(=O)C[C@H](O)[C@]([H])(NC(=O)[C@@H](NC(=O)[C@@H](CC(C)C)N(C)C(=O)[C@@H]1CCCN1C(=O)C(C)=O)[C@@H](C)OC(=O)[C@H](CC1=CC=C(OC)C=C1)N(C)C2=O)[C@@H](C)CC)C(C)C	0.376985		1636
DB00740	NC1=NC2=C(S1)C=C(OC(F)(F)F)C=C2	0.376348		1637
DB12630	CC(C)CCOC(=O)C(=C)C#N	0.376232		1638
DB14652	[H][C@@]12C[C@@H](C)[C@H](C(=O)COC(C)=O)[C@@]1(C)C[C@H](O)[C@@]1(Cl)[C@@]2([H])C[C@H](F)C2=CC(=O)C=C[C@]12C	0.376052		1639
DB12800	CS(=O)(=O)NC1=CC=C(C=C1OCC1CC1)C(=O)O[C@@H](CC1=C(Cl)C=[N+]([O-])C=C1Cl)C1=CC=C(OC(F)F)C(OCC2CC2)=C1	0.375883		1640
DB11437	O[As](O)(=O)C1=CC=C(C=C1)N(=O)=O	0.375867		1641
DB13538	COC1=CC=CC=C1OC(=O)C1=CC=CC=C1OC(C)=O	0.375222		1642
DB09117	CC1OC(C)OC(C)O1	0.374331		1643
DB07992	OS(=O)(=O)OC1=CNC2=CC=CC=C12	0.37403		1644
DB08717	[H][C@@]1(CC(O)=O)NC2=CC=CC=C2CN(C)C1=O	0.374021		1645
DB07202	CC1=NOC(=C1)C1=C(C2=CC=CC=C2)C2=C(NC1=O)C=CC(Cl)=C2	0.373741		1646
DB08792	CN(C(=O)C(Cl)Cl)C1=CC=C(O)C=C1	0.372785		1647
DB02789	[H][C@@]12CC[C@H](C(C)=O)[C@@]1(C)CC[C@@]1([H])[C@@]2([H])CC=C2C[C@@H](O)CC[C@]12C	0.372755		1648
DB01056	CC(N)C(=O)NC1=C(C)C=CC=C1C	0.372272		1649
DB09091	[H][C@@]12CC[C@](O)(C(=O)CS)[C@@]1(C)C[C@H](O)[C@@]1([H])[C@@]2([H])CCC2=CC(=O)CC[C@]12C	0.371657		1650
DB03725	NC1=NC2=C(N=CN2[C@@H]2O[C@H](COP(O)(=O)OP(O)(=O)CP(O)(O)=O)[C@@H](O)[C@H]2O)C(=O)N1	0.371609		1651
DB14568	[H][C@@](N(C(=O)[C@]1([H])CCC(=O)N1C1=NC=CC(=C1)C#N)C1=CC(F)=CN=C1)(C(=O)NC1CC(F)(F)C1)C1=C(Cl)C=CC=C1	0.371004		1652
DB02569	CC1=CN([C@@H]2O[C@H](CO[P@@](O)(=O)OP(O)(O)=O)C=C2)C(=O)NC1=O	0.37051		1653
DB03159	NC(=[NH2+])C1=CC=C2NC(=CC2=C1)C1=CC=CC(=C1[O-])C1=CC=CC=C1	0.37006		1654
DB13775	CC(C)(C)NCC(O)COC1=CC=CC2=C1SCCC2	0.369993		1655
DB04022	[H][C@]1(COP(O)(=O)OP(O)(O)=O)O[C@@]([H])(N2C=NC3=C2NC(=N)N=C3O)[C@]([H])(O)[C@]1([H])OP(O)(=O)OP(O)(O)=O	0.369867		1656
DB04934	CO[C@H]1\C=C\O[C@@]2(C)OC3=C(C)C(O)=C4C(=O)C(NC(=O)\C(C)=C/C=C/[C@H](C)[C@H](O)[C@@H](C)[C@@H](O)[C@@H](C)[C@H](OC(C)=O)[C@@H]1C)=C1OC5=C(N=C1C4=C3C2=O)C(O)=CC(=C5)N1CCN(CC(C)C)CC1	0.368989		1657
DB02890	O[C@H]1[C@@H](O)[C@@H](O[C@@H]1COP(O)(O)=O)N1C(=O)NC(=O)C=C1O	0.36879		1658
DB06855	CC(C)COC1=C(O)C(=CC=C1)C1=NC2=CC(C(N)=N)=C(F)C=C2N1	0.368789		1659
DB03595	NC(=[NH2+])C1=CC=C2NC(=NC2=C1)C1=CC(OC(F)(F)F)=CC=C1[O-]	0.368537		1660
DB14790	NC(=O)CC1=CC=C(NC2=NC(=NC(=C2)C(F)(F)F)C2=CC=CC(Cl)=C2)C=C1	0.368326		1661
DB01177	C[C@@H]1O[C@H](C[C@H](N)[C@@H]1O)O[C@H]1C[C@@](O)(CC2=C1C(O)=C1C(=O)C3=CC=CC=C3C(=O)C1=C2O)C(C)=O	0.368293		1662
DB01731	[H][C@](O)(CN(C)C)CN1C2=CC=C(Br)C=C2C2=C1C=CC(Br)=C2	0.368156		1663
DB08621	[H][C@](CO)(NC(=O)C(Cl)Cl)[C@]([H])(O)C1=CC=C(C=C1)S(C)(=O)=O	0.368102		1664
DB12415	[H][C@@]12CC=C(N3C=NC4=CC=CC=C34)[C@@]1(C)CC[C@@]1([H])[C@@]2([H])CC=C2C[C@@]([H])(O)CC[C@]12C	0.368038		1665
DB08742	C=C1\C(=C/C=C2\CCC[C@]3(C)[C@]([H])(CC[C@@]23[H])C#CC#CC(C)(O)C)C[C@](O)([H])C[C@@]1(O)[H]	0.367663		1666
DB15457	CNC1=CC=C(C=C1)C1=NC2=C(S1)C=C([18F])C=C2	0.367529		1667
DB01682	CC1=C(CCO[P@](O)(=O)O[P@](O)([O-])=O)SC=[N+]1CC1=C(C)N=C(C)N=C1N	0.366561		1668
DB15464	OC1=CC2=C(C=C1)C1=C(C=C(O)C=C1)C(=O)O2	0.366481		1669
DB07454	C[C@](O)(CBr)C(=O)NC1=CC(=C(C=C1)[N+]([O-])=O)C(F)(F)F	0.365779		1670
DB02278	[H]N([H])C1=NC(=O)C2=C(N1[H])N([H])C(C)(C)C(=O)N2[H]	0.365676		1671
DB07942	FC1=CC=C(C=C1)C1=CNN=C1C1=CC(F)=NC=C1	0.365469		1672
DB04619	CC(=O)C1=CC=CC=C1	0.36522		1673
DB07977	OC(=O)C1=C(C=CS1)C(=O)NC1=C(F)C=C(C=C1F)C1=CC(OC(F)(F)F)=CC=C1	0.364548		1674
DB01700	NC(=O)C1=C(N)N(C=N1)[C@@H]1O[C@H](COP(O)(O)=O)[C@@H](O)[C@H]1O	0.364545		1675
DB02264	[H][C@@]1(O)O[C@@]([H])(C(O)=O)[C@@]([H])(O)[C@]([H])(O)[C@@]1([H])OS(O)(=O)=O	0.364354		1676
DB03935	[H][C@]1(O)O[C@@]([H])(C(O)=O)[C@]([H])(O)[C@]([H])(O)[C@@]1([H])OS(O)(=O)=O	0.364354		1676
DB00120	N[C@@H](CC1=CC=CC=C1)C(O)=O	0.364265		1677
DB02556	N[C@H](CC1=CC=CC=C1)C(O)=O	0.364265		1677
DB12861	CC1=CC(=C(C=C1C(=O)NC(N)=N)S(C)(=O)=O)S(C)(=O)=O	0.364079		1678
DB00705	CC(C)NC1=C(N=CC=C1)N1CCN(CC1)C(=O)C1=CC2=C(N1)C=CC(NS(C)(=O)=O)=C2	0.363955		1679
DB07547	CC1=CC=CC=C1S(=O)(=O)NC1=C(SC(=C1)C1=CC=C(C=C1)C#N)C(O)=O	0.363678		1680
DB12545	CCC(C(O)=O)C1=CC=C(C=C1)N1CC2=CC=CC=C2C1=O	0.363598		1681
DB07263	[H][C@](CC1=CC(Br)=C(C=C1)C(F)(F)P(O)(O)=O)(C(=O)C1=CC=CC=C1)C1=CC=CC=C1	0.363146		1682
DB02276	[H][C@@](CC(C)C)(NC(=O)[C@]([H])(CCCC)OP(O)(O)=O)C(=O)NC1=CC=C(C=C1)[N+]([O-])=O	0.363023		1683
DB07269	[H][C@@](C[P@](O)(=O)[C@@]([H])(NC(=O)OCC1=CC=CC=C1)C(C)C)(C(O)=O)C1=CC(CN)=CC=C1	0.362413		1684
DB05297	CC\C=C/C\C=C/C\C=C/C\C=C/C\C=C/C\C=C/CCC(=O)O[C@@H](C(=O)O[C@H]1C[C@@]2(O)[C@@H](OC(=O)C3=CC=CC=C3)[C@@]3([H])[C@@](C)([C@@H](O)C[C@@]4([H])OC[C@@]34OC(=O)C)C(=O)[C@H](OC(=O)C)C(=C1C)C2(C)C)[C@@H](NC(=O)C1=CC=CC=C1)C1=CC=CC=C1	0.362286		1685
DB02315	NC1=NC2=C(N=CN2[C@@H]2O[C@@H]3COP(O)(=O)O[C@H]3[C@H]2O)C(=O)N1	0.362212		1686
DB03489	OC[C@H](O)[C@@H](O)CC(=O)C(O)=O	0.361528		1687
DB12764	ClC1=CC=C(C=C1)C12CC3CC(CC(C3)(C1)C(=O)NCC1=CC=NC=C1)C2	0.361082		1688
DB08363	CCN1C2=CC=C(CNC)C=C2C2=C1C=CC=C2	0.361035		1689
DB13863	[H][C@@](O)(COP(O)(O)=O)[C@@]([H])(O)[C@]([H])(O)C(=O)COP(O)(O)=O	0.360728		1690
DB02512	O[C@H](COP(O)(O)=O)[C@H](O)[C@H](O)C(=O)COP(O)(O)=O	0.360728		1690
DB03012	[H][C@@](CC1=CC=CC=C1)(NS(N)(=O)=O)C(O)=O	0.36064		1691
DB01403	COC1=CC2=C(SC3=C(C=CC=C3)N2C[C@H](C)CN(C)C)C=C1	0.359597		1692
DB02101	[H]N([H])C(=O)[C@@H]1C[C@@]2(N([H])C(=O)N([H])C2=O)C2=C(O1)C=CC(F)=C2	0.359295		1693
DB08251	[H][C@@](CC(O)=O)(NC(=O)C1=CN=CC(=C1)C1=CC=C(C=C1)C(O)=O)C=O	0.359138		1694
DB02797	OB(O)C1=CC=CC(=C1)[N+]([O-])=O	0.359106		1695
DB14632	[H][C@@]12CC[C@](O)(C(=O)COC(=O)CC(C)(C)C)[C@@]1(C)C[C@H](O)[C@@]1([H])[C@@]2([H])CCC2=CC(=O)C=C[C@]12C	0.359028		1696
DB03736	[H][C@](C)(CC1CC1)C=O	0.358979		1697
DB03835	CC(=O)NN1C(=O)N[C@@]2(O[C@H](CO)[C@@H](O)[C@H](O)[C@H]2O)C1=O	0.358823		1698
DB15034	C[C@H]1[C@H]2N([C@@H](CC3=CC=C(OP(O)(O)=O)C=C3)C(=O)N1CC1=CC=CC3=C1N=CC=C3)C(=O)CN(C)N2C(=O)NCC1=CC=CC=C1	0.358213		1699
DB03845	[H][C@@]1(C[C@]([H])(N=[N+]=[N-])[C@@]([H])(COP([O-])(=O)OP([O-])(=O)OP(O)(=O)OP([O-])(=O)OP([O-])(=O)OC[C@@]2([H])O[C@@]([H])(N3C=NC4=C(N)N=CN=C34)[C@]([H])(O)[C@]2([H])O)O1)N1C=C(C)C([O-])=NC1=O	0.357907		1700
DB11704	CC1=CC(O[C@@H](CCC(F)(F)F)C2=CC=C(C=C2)C(=O)NCCC(O)=O)=CC(C)=C1C1=CC=C(C=C1)C(C)(C)C	0.357588		1701
DB08731	[H][C@](CC(O)=O)(CC1=CC=CC2=CC=CC=C12)N1C(=O)C2=CC=C(C=C2C1=O)C(O)=O	0.357525		1702
DB14661	CN(C)C(=O)C(CC[N+]1([O-])CCC(O)(CC1)C1=CC=C(Cl)C=C1)(C1=CC=CC=C1)C1=CC=CC=C1	0.357316		1703
DB08814	CC(=O)OC1=C(C=CC(=C1)C(F)(F)F)C(O)=O	0.357258		1704
DB04023	NC1=NC2=C(N=CN2[C@@H]2O[C@H](COP(O)(=O)OP(O)(=O)O[C@H]3O[C@@H]([C@@H](O)[C@H](O)[C@@H]3O)C(O)=O)[C@@H](O)[C@H]2O)C(=O)N1	0.357251		1705
DB07732	OP(O)(=O)OCCNS(=O)(=O)C1=CC2=C(C=CC=C2)C=C1	0.357131		1706
DB09174	CCC(=O)N(C1=CC=CC=C1)[C@]1(CCN(CCC2=CC=CC=C2)C[C@H]1C)C(=O)OC	0.356573		1707
DB07433	[H][C@](C)(NC=O)NC(=O)[C@]([H])(C)NC(=O)OC(C)(C)C	0.356289		1708
DB04501	[H][C@]12CC[C@](C)(CC1)C2(C)C	0.356058		1709
DB06974	COC1=CC=C2N=C(NS(=O)(=O)C2=C1)C1=C(O)C(=NN(CCC(C)C)C1=O)C1=CC=CC=C1	0.355858		1710
DB13820	CC(CN(C)C)CN1C2=CC=CC=C2S(=O)(=O)C2=CC=CC=C12	0.355537		1711
DB04795	FC(F)(F)C(=O)CC(=O)C1=CC=CS1	0.355378		1712
DB07830	[H][C@]1(N)CN(CCC2=CC=C3OCOC3=C2)C(=O)C[C@]1([H])C1=CC(F)=C(F)C=C1F	0.354999		1713
DB02630	OC[C@@H](O)[C@H](O)[C@@H](O)COP(O)(O)=O	0.354389		1714
DB03745	[H][C@@](O)(CO)[C@]([H])(O)[C@]([H])(O)COP(O)(O)=O	0.354389		1715
DB08044	[H][C@]1(N)CC(=CC[C@]1([H])C1=CC(F)=C(F)C=C1F)C(=O)N1CCN2C(C1)=NN=C2C(F)(F)F	0.353963		1716
DB00871	CC(C)(C)NCC(O)C1=CC(O)=CC(O)=C1	0.353246		1717
DB14126	C[C@H](CN1C=NC2=C1N=CN=C2N)OCP(O)(O)=O	0.352943		1718
DB01524	[H][C@@]12CC[C@H](O)[C@@]1(C)CC[C@@]1([H])[C@@]2([H])CC=C2C[C@@H](O)CC[C@]12C	0.352548		1719
DB03416	CC1=C(CCO[P@](O)([O-])=O)SC=[N+]1CC1=CN=C(C)N=C1N	0.352345		1720
DB04201	[H][C@](N)(CC1=CN=CN1)C(=O)OP(O)(=O)OC[C@@]1([H])O[C@@]([H])(N2C=NC3=C(N)N=CN=C23)[C@]([H])(O)[C@]1([H])O	0.352209		1721
DB02732	[H]N([H])C(=O)C1=C(CC(C)=O)C=C[N+](=C1)[C@@H]1O[C@H](COP([O-])(=O)OP(O)(=O)OC[C@H]2O[C@H]([C@H](O)[C@@H]2O)N2C=NC3=C(N=CN=C23)N([H])[H])[C@@H](O)[C@H]1O	0.351752		1722
DB09236	CCOC(=O)C1=C(C)NC(C)=C(C1C1=CC=CC=C1\C=C\C(=O)OC(C)(C)C)C(=O)OCC	0.351641		1723
DB03158	O[C@H]1[C@@H](O)[C@@H](OP(O)(O)=O)[C@H](O)[C@@H](O)[C@@H]1OP(O)(O)=O	0.351183		1724
DB03178	[H]N([H])C1=NC(=O)C2=C(N1[H])N(C=N2)[C@@H]1O[C@H](CO)[C@@]2([H])O[P@](O)(=S)O[C@@]12[H]	0.35098		1725
DB01288	CC(CC1=CC=C(O)C=C1)NCC(O)C1=CC(O)=CC(O)=C1	0.35098		1726
DB04296	[H][C@](N)(CCC(C)=O)C(O)=O	0.350804		1727
DB13940	CCSC1=CC(OC)=C(CC(C)N)C=C1OC	0.350409		1728
DB01470	CCC(=O)N(C1CCN(CC1)C(C)CC1=CC=CS1)C1=CC=CC=C1	0.350211		1729
DB02548	OC[C@H](O)[C@@H](O)[C@H](O)[C@H](O)COP(O)(O)=O	0.349788		1730
DB11419	CC1=C(Cl)C(=O)OC2=C1C=CC(OP(=O)(OCCCl)OCCCl)=C2	0.349763		1731
DB08521	C[S@@](=O)C1=CC=C(C=C1)C1=NC(=C(N1)C1=CC=NC=C1)C1=CC=C(F)C=C1	0.348987		1732
DB02286	[H][C@](N)(CC1=CNC2=CC=CC(N)=C12)C(O)=O	0.348786		1733
DB11807	CN[C@@]1(C)[C@@H]2CC[C@@H](C2)C1(C)C	0.348768		1734
DB07229	COC1=CC(=C([O-])C(=C1)C1=CC2=CC(=CC=C2N1)C(N)=[NH2+])C1=CC=CC=C1	0.348495		1735
DB04595	CC(C)C[C@H](NC(=O)[C@H](C(C)C)NC(=O)[C@H](C)NC(=O)C1=NOC(C)=C1)C(=O)N[C@H](\C=C\C(=O)OCC1=CC=CC=C1)C[C@@H]1CCNC1=O	0.348413		1736
DB00335	CC(C)NCC(O)COC1=CC=C(CC(N)=O)C=C1	0.347824		1737
DB09027	COC(=O)N[C@@H](C(C)C)C(=O)N1CC2(CC2)C[C@H]1C1=NC(=CN1)C1=CC=C2C3=CC=C(C=C3C(F)(F)C2=C1)C1=CC=C2NC(=NC2=C1)[C@@H]1[C@H]2CC[C@H](C2)N1C(=O)[C@@H](NC(=O)OC)C(C)C	0.347549		1738
DB13730	OCN1C(=O)CN(\N=C\C2=CC=C(O2)[N+]([O-])=O)C1=O	0.347534		1739
DB01750	OC(=O)CC1=C2C=CC=CC2=CC=C1	0.347408		1740
DB06152	CC(CCC1=CC=CC=C1)NC(C)C(O)C1=CC=C(O)C=C1	0.347384		1741
DB15114	C[C@@H]1C[C@H]2[C@@H]3CCC4=CC(=O)C=C[C@]4(C)C3=CC[C@]2(C)[C@@]1(O)C(=O)CO	0.34731		1742
DB01789	[H][C@]1(N)C=C(CO)C[C@]([H])(O)[C@@]1([H])O	0.347119		1743
DB11831	ClC1=C(C=C(C=C1)N(=O)=O)N(=O)=O	0.346722		1744
DB00571	CC(C)NCC(O)COC1=CC=CC2=C1C=CC=C2	0.346443		1745
DB13992	CCN(CC)C(=O)CSC1=CC=C(Cl)N=N1	0.346431		1746
DB07863	[O-][N+](=O)C1=CC=C(Cl)C(=C1)C(=O)NC1=CC=CC=C1	0.346343		1747
DB03222	NC1=NC=NC2=C1N=CN2[C@H]1C[C@H](O)[C@@H](COP(O)(=O)OP(O)(=O)OP(O)(O)=O)O1	0.345938		1748
DB11772	COC1=CC=C(Cl)C(NC2=C(NS(=O)(=O)C3=CC(NC(=O)C(C)(C)N)=CC=C3)N=C3C=CC=CC3=N2)=C1	0.345414		1749
DB04672	[H][C@]1(COP(O)(O)=O)O[C@]([H])(C=C1)N1C=C(C)C(=O)NC1=O	0.345282		1750
DB01189	FC(F)OC(F)C(F)(F)F	0.3451		1751
DB15156	COC1=C(\C=C\C2=CC=C(NS(C)(=O)=O)C=C2)C=C(C=C1C(C)(C)C)N1C=CC(=O)NC1=O	0.344821		1752
DB01528	COC1=CC(CC(C)N)=C(OC)C=C1C	0.344776		1753
DB08527	NC(=O)C1=NN(C2=C1C=CC1=C2C=NN1)C1=CC=C(C=C1)S(N)(=O)=O	0.344686		1754
DB04479	[O-][N+](=O)C1=CC=CC2=C1C=CC2=O	0.344377		1755
DB04340	[O-]C(=O)C1=CC=CC=C1OP([O-])=O	0.344168		1756
DB04596	[H][C@@]12CO[C@@](C)(O[C@@]1([H])[C@H](O)[C@H](O)[C@H](O[C@H]1[C@H](O)[C@@H](O)C(O)O[C@@H]1C(O)=O)O2)C(O)=O	0.343921		1757
DB08207	CC1=CC(=CC(C)=C1)C1=NC2=C(O1)C=CC=C2	0.34373		1758
DB08750	NCC1=CC=C(C=C1)C(=O)N1CCC2(CC1)NC1=CC=CC(F)=C1C(N)=N2	0.343594		1759
DB08122	[H]\C(NC1=CC=C(C=C1)S(=O)(=O)NC)=C1\C(=O)NC2=CC=CC=C12	0.342576		1760
DB00150	N[C@@H](CC1=CNC2=C1C=CC=C2)C(O)=O	0.341853		1761
DB03225	N[C@H](CC1=CNC2=CC=CC=C12)C(O)=O	0.341853		1762
DB13409	CCCC(=O)O[C@H]1[C@H](C)O[C@H](C[C@@]1(C)OC(=O)CC)O[C@@H]1[C@@H](C)O[C@@H](O[C@H]2[C@@H](CC=O)C[C@@H](C)[C@@H](O)\C=C\C=C\C[C@@H](C)OC(=O)C[C@@H](O)[C@@H]2OC)[C@H](O)[C@H]1N(C)C	0.341643		1763
DB02283	OS(=O)(=O)CCNC1=CC=CC=C1	0.341613		1764
DB01516	COC1=CC(CC(C)N)=CC(OC)=C1OC	0.341382		1765
DB03432	C[C@H](CN)C([O-])=O	0.34129		1766
DB12858	CC(C)(CC1=CC=C(OC2=CC=C(C=N2)C(N)=O)C=C1)NC[C@H](O)COC1=CC=CC2=C1C1=C(N2)C=CC=C1	0.341271		1767
DB07861	[H][C@](CC1=CC2=C(C=CC=C2)C=C1)(NS(=O)(=O)C1=CC2=C(C=CC=C2)C=C1)C(=O)NO	0.341254		1768
DB03630	SCC1=CC=CC=C1I	0.341163		1769
DB14038	[H][C@@]1(CC[C@@]2([H])[C@]3([H])CC=C4C[C@@H](O)CC[C@]4(C)[C@@]3([H])CC[C@]12C)[C@H](C)CC[C@@H](CC)C(C)C	0.341028		1770
DB13708	NS(=O)(=O)C1=C(Cl)C=C2NC(NC(=O)C2=C1)C1=CC=CC=C1	0.34093		1771
DB03671	[H][C@@]1(CC[C@]2(O)[C@]3([H])CC[C@]4([H])C[C@@H](O)CC[C@]4(C)[C@@]3([H])C[C@@H](O)[C@]12C)C1=CC(=O)OC1	0.340913		1772
DB05990	[H][C@@](C)(CCC(O)=O)[C@@]1([H])CC[C@@]2([H])[C@]3([H])[C@]([H])(O)[C@]([H])(CC)[C@]4([H])C[C@]([H])(O)CC[C@]4(C)[C@@]3([H])CC[C@]12C	0.340603		1773
DB15071	CC(C)OC(=O)CNC1=CC=CC(CN(CC2=CC=C(C=C2)N2C=CC=N2)S(=O)(=O)C2=CC=CN=C2)=N1	0.340386		1774
DB13613	ClC1=CC2=C(C=C1)C(=O)NS2	0.340188		1775
DB03254	N1C=NC=C1C1=CC=CC=C1	0.33996		1776
DB09383	[H][C@]1(C)C[C@@]2([H])[C@]3([H])CCC4=CC(=O)C=C[C@]4(C)[C@@]3([H])C(=O)C[C@]2(C)[C@@]1(O)C(=O)CO	0.339724		1777
DB13699	NC(=S)NS(=O)(=O)C1=CC=C(N)C=C1	0.339661		1778
DB00305	CO[C@]12[C@H]3N[C@H]3CN1C1=C([C@H]2COC(N)=O)C(=O)C(N)=C(C)C1=O	0.33949		1779
DB13254	CC[N+]1(CC)CCC(C1C)=C(C1=CC=CC=C1)C1=CC=CC=C1	0.338844		1780
DB11994	CC(=O)OC1=CC=CC2=C1C(=O)C1=C(OC(C)=O)C=C(C=C1C2=O)C(O)=O	0.338334		1781
DB04613	CCOC(=O)\C=C\[C@H](C[C@@H]1CCNC1=O)NC(=O)[C@H](CC(C)C)NC(=O)[C@H](C(C)C)NC(=O)[C@H](C(C)C)NC(=O)C1=COC=C1	0.337656		1782
DB02175	OC(=O)CC(O)=O	0.337106		1783
DB01010	CC[N+](C)(C)C1=CC(O)=CC=C1	0.337105		1784
DB02047	[H][C@@](C)(C(O)=O)C1=CC=C(C=C1)C1=CC=CC=C1	0.336882		1785
DB11789	[H][C@@]1(CC[C@@]2([H])[C@]3([H])C[C@H](O)[C@]4([H])C[C@H](O)CC[C@]4(C)[C@@]3([H])CC[C@]12C)[C@H](C)CCC(O)=O	0.336021		1786
DB01569	[H][C@@]12CC[C@](C)(O)[C@@]1(C)C[C@@H](O)[C@@]1([H])[C@@]2([H])CCC2=CC(=O)C(C=O)=C[C@]12C	0.335778		1787
DB01960	CN1CN([C@@H]2O[C@H](COP(O)(=O)OP(O)(O)=O)[C@@H](O)[C@H]2O)C2=C1C(=O)NC(N)=N2	0.335192		1788
DB03099	NC1=C(NC(=O)NC1=O)[N+]([O-])=O	0.333991		1789
DB08830	[H][C@](O)(CO)[C@@]1([H])OC(=O)C(=O)C1=O	0.333886		1790
DB04649	CN(CC[C@H](N)CC(=O)N[C@H]1C=C[C@@H](O[C@@H]1C(O)=O)N1C=C[C@@](N)(O)NC1=O)C(N)=N	0.332972		1791
DB03958	[H][C@]1(COP(O)(=O)OP(O)(=O)OP(O)(=O)OC[C@@]2([H])O[C@@]([H])(N3C=[N+](C)C4=C3NC(=N)N=C4O)[C@]([H])(O)[C@]2([H])O)O[C@@]([H])(N2C=NC3=C2NC(=N)N=C3O)[C@]([H])(O)[C@]1([H])O	0.331298		1792
DB07169	[H][C@]1(CC2=CC=C(Cl)C(Cl)=C2)SC(=S)N(NS(=O)(=O)C2=CC=CS2)C1=O	0.331119		1793
DB14830	OC(C[18F])CN1C=CN=C1[N+]([O-])=O	0.330767		1794
DB14918	CC1(C)CC(CC(C)(C)N1)OC1=NN=C(C=C1)C1=C(O)C=C(C=C1)C1=CNN=C1	0.330319		1795
DB02942	O[C@H]1[C@H](O)[C@@H](OP(O)(O)=O)[C@@H](O)[C@@H](OP(O)(O)=O)[C@@H]1O	0.329776		1796
DB11416	[H][C@@]1(C)C[C@]([H])(N(C)C)[C@@]([H])(O)[C@]([H])(O[C@]2([H])[C@@]([H])(C)[C@]([H])(O[C@@]3([H])C[C@@](C)(OC)[C@@]([H])(O)[C@]([H])(C)O3)[C@@]([H])(C)C(=O)O[C@]([H])(CC)[C@@](C)(O)[C@]([H])(O)[C@@]([H])(C)CN(CCC)[C@]([H])(C)C[C@@]2(C)O)O1	0.329747		1797
DB03577	[H][C@](NCC1=CC=CC=C1)(C1=CC=CC=C1)P(O)(O)=O	0.329635		1798
DB12054	CC(C)C[C@@H]1NC(=O)[C@H](NC(=O)[C@@H]2CCCN2C(=O)[C@@H](CC(O)=O)NC(=O)[C@@H](CC2=CNC3=CC=CC=C23)NC1=O)C(C)C	0.329576		1799
DB07512	ClC1=CC=CC(COC2=CC=C3C(OC(=O)C=C3C=O)=C2)=C1	0.329434		1800
DB15422	CO[C@@H]1C[C@H](C[C@@H](C)[C@@H]2CC(=O)[C@H](C)\C=C(C)/[C@@H](O)[C@@H](OC)C(=O)[C@H](C)C[C@H](C)[C@@H]3CC[C@@H](ON3C3=CC=CC=C3)\C=C(C)/[C@H](C[C@@H]3CC[C@@H](C)[C@@](O)(O3)C(=O)C(=O)N3CCCC[C@H]3C(=O)O2)OC)CC[C@H]1O	0.32915		1801
DB04788	[H]N([H])[C@H]1[C@@H](OC(C)=O)[C@@]2([H])O[C@](CS[C@@]2(O)C(=O)N([H])[H])([C@@H]1OP(O)(O)=O)C(O)=O	0.328763		1802
DB11115	OS(=O)(=O)C1=CC2=C(C=C1)N=C(N2)C1=CC=CC=C1	0.328702		1803
DB04705	C[C@H](CCCC(C)(C)O)[C@H]1CC[C@H]2[C@@H]3CC=C4C[C@@H](O)CC[C@]4(C)[C@H]3CC[C@]12C	0.328695		1804
DB12937	OC1=CC(O)=C2C(=O)C(O)=C(OC2=C1)C1=CC(OP(O)(O)=O)=C(O)C=C1	0.328688		1805
DB07578	CC1=NC2=C(C=CN=C2)N1C1=CC=C(CN2C(=O)SC3=C2C=CC=C3)C=C1	0.328125		1806
DB01546	CCC(N)CC1=CNC2=CC=CC=C12	0.328096		1807
DB07637	[H][C@](N)(CC1=CC(Br)=C(O)C(Br)=C1)C(O)=O	0.327635		1808
DB11371	[H][C@@]1(CC[C@@]2([H])[C@]3([H])CC[C@@]4([H])C[C@]([H])(O)CC[C@]4(C)[C@@]3([H])C(=O)C[C@]12C)C(C)=O	0.327566		1809
DB08536	BrC1=C2C=C(C=C(NCC3=CN=CN=C3)N2N=C1)C1=CC=CC=C1	0.327526		1810
DB01843	[H]N([H])N1C(=O)N([H])[C@@]2(O[C@H](CO)[C@@H](O)[C@H](O)[C@H]2O)C1=O	0.326657		1811
DB11832	CC1(COC2=CC=C3N(C=NC3=C2)C2=CC=C3C=CC=C(N4CCC(N)CC4)C3=N2)COC1	0.326412		1812
DB07484	[H][C@@](CC1=CC=CC=C1)(CC(O)(O)C[N+]([O-])=O)C(O)=O	0.326293		1813
DB02143	CC(C)\N=C(/N)NO	0.326251		1814
DB11766	CC(C)(C)OC(=O)NCCN1C[C@H]2CN(CCOC3=CC=C(C=C3F)C#N)C[C@@H](C1)O2	0.325978		1815
DB03685	O[C@H]1[C@@H](O)[C@@H](O[C@@H]1COP(O)(O)=O)N1C=CC(=O)NC1=O	0.325846		1816
DB01587	CN1C2=C(C=C(Cl)C=C2)C2(OC(C)=CC(=O)N2CC1=O)C1=CC=CC=C1	0.325472		1817
DB13146	N[C@]1(C[C@H]([18F])C1)C(O)=O	0.325361		1818
DB15237	N[C@]1(C[C@H](F)C1)C(O)=O	0.325361		1818
DB11448	COP(=S)(OC)SCN1C(=O)C2=CC=CC=C2C1=O	0.325296		1819
DB06930	NC(=N)NC(=O)CN1C(=CC=C1C1=CC=CC=C1)C1=CC=CC=C1	0.325252		1820
DB04646	CC(C)C1=C(Br)C(=O)C(C)=C(Br)C1=O	0.324981		1821
DB03379	OC(=O)CCP(O)(O)=O	0.32461		1822
DB05680	CC(C)CN1C(C)=NC2=C1C1=NC=CC=C1N=C2N	0.324576		1823
DB08123	CNS(=O)(=O)CC1=CC=C(N\N=C2/C(=O)NC3=C2C2=C(C=C3)N=CS2)C=C1	0.324276		1824
DB03276	NC(=O)C[C@@H]1NC(=O)C2(CCCCC2)NC(=O)C[C@H](\C=C\C[C@H](CNC1=O)CC1=CC=CC2=CC=CC=C12)C1=CC=C(C=C1)CP(O)(O)=O	0.323995		1825
DB13843	[H][C@@]12CC[C@](O)(C(=O)CO)[C@@]1(C)C[C@]([H])(O)[C@@]1([H])[C@@]2([H])C=C(Cl)C2=CC(=O)C=C[C@]12C	0.32391		1826
DB07941	CNC(=O)C1=CC=C(C)C(=C1)N1C(C)=CC(OCC2=C(F)C=C(F)C=C2)=C(Br)C1=O	0.323603		1827
DB15362	CC(F)(F)C1=C(C=CC(F)=C1)C1=C(OC2=CC=C(\C=C\C(O)=O)C=C2)C2=CC=C(O)C=C2S1	0.323312		1828
DB04001	OC(=O)C(=O)NC1=CC2=C(C=CN2)C=C1C(O)=O	0.32331		1829
DB06697	[H][C@@]12CC[C@@H](C)[C@]3([H])CC[C@@]4(C)OO[C@@]13[C@]([H])(O[C@H](OC)[C@@H]2C)O4	0.323302		1830
DB04930	CC1(C)C(C=C(Cl)Cl)C1C(=O)OCC1=CC(OC2=CC=CC=C2)=CC=C1	0.323263		1831
DB02418	C[C@@H](O)[C@H](C)O	0.323086		1832
DB12248	CC(C)(C)NCC(O)C1=CC=CC=C1Cl	0.322678		1833
DB07874	COC1=CC(=CC=C1)C1=CC(=CC=C1)[C@]1(C)CC(=O)N(C)C(N)=N1	0.321748		1834
DB13780	[OH-].[Al+3].CC(C)(OC1=CC=C(Cl)C=C1)C([O-])=O.CC(C)(OC1=CC=C(Cl)C=C1)C([O-])=O	0.321567		1835
DB08983	CC(C)(OC1=CC=C(Cl)C=C1)C(=O)OCCOC(=O)C1=CN=CC=C1	0.32151		1836
DB04373	CC(C)C[C@@H](C[C@H](O)[C@H](CC1=CC=CC=C1)NC(=O)COC1=C(C)C=CC=C1C)NC(=O)C1=CC=CC(N)=C1	0.32123		1837
DB03578	CC(=O)C(N)=O	0.321112		1838
DB06412	[H][C@@]12CC[C@](C)(O)[C@@]1(C)CC[C@@]1([H])[C@@]2([H])CC[C@@]2([H])CC(=O)\C(C[C@]12C)=C/O	0.320947		1839
DB08767	COC1=CC=C(CC(N)=O)C=C1	0.320743		1840
DB03847	N[C@@H](CC(C(O)=O)C(O)=O)C(O)=O	0.320374		1841
DB01707	CCCCCCCCCCCC(=O)OCC(O)COP(O)(=O)OCC[N+](C)(C)C	0.319797		1842
DB08299	OC(=O)C1=CC=C(C=C1)C1=NC(C2=CC=CC(=C2)[N+]([O-])=O)=C2N=CC=CC2=C1	0.319563		1843
DB02076	O[C@H](COP(O)(O)=O)[C@@H](O)[C@H](O)[C@@H](O)C(O)=O	0.319269		1844
DB01655	O[C@@H](COP(O)(O)=O)[C@@H](O)[C@H](O)[C@H](O)C(O)=O	0.319269		1845
DB15221	C[C@@H]1CNS(=O)(=O)N(C1)C1=CC2=CC=NC(C#N)=C2C=C1	0.319169		1846
DB00027	CC(C)C[C@@H](NC(=O)CNC(=O)[C@@H](NC=O)C(C)C)C(=O)N[C@@H](C)C(=O)N[C@H](C(C)C)C(=O)N[C@@H](C(C)C)C(=O)N[C@H](C(C)C)C(=O)N[C@@H](CC1=CNC2=C1C=CC=C2)C(=O)N[C@H](CC(C)C)C(=O)N[C@@H](CC1=CNC2=C1C=CC=C2)C(=O)N[C@H](CC(C)C)C(=O)N[C@@H](CC1=CNC2=C1C=CC=C2)C(=O)N[C@H](CC(C)C)C(=O)N[C@@H](CC1=CNC2=C1C=CC=C2)C(=O)NCCO	0.319086		1847
DB03091	N[C@@H](CCC(O)=O)C(N)=O	0.319073		1848
DB08451	CS(=O)(=O)NC1=CC=CC2=C1N=CC=C2	0.319024		1849
DB04686	[H]\C(=C1\N=C(N(CC(O)=O)C1=O)[C@@]([H])(N)CC(O)=O)C1=CC=C(O)C=C1	0.318768		1850
DB01981	[H][C@]1(O)[C@@]2([H])CO[C@]1([H])[C@@]([H])(OS(O)(=O)=O)[C@@]([H])(O)O2	0.318643		1851
DB02877	C\C(=C/C1=CC=C(C=C1)C(O)=O)C1=CC=C2C(=C1)C(C)(C)CCC2(C)C	0.318034		1852
DB03997	N[C@H](COP(O)(O)=O)CC1=CNC=N1	0.317252		1853
DB08718	CCC1=C(SC=C1)C1=CC(O)=C(O)C=C1	0.316937		1854
DB02082	NC1=NC2=C(N=CN2[C@@H]2O[C@H](COP(O)(=O)OP(O)(=O)NP(O)(O)=O)[C@@H](O)[C@H]2O)C(=O)N1	0.316233		1855
DB03042	[H][C@@](O)(COP(O)(O)=O)[C@@]([H])(O)[C@]([H])(O)C(O)=O	0.316219		1856
DB08546	[H][C@]1(O)C[N@]2[C@@]([H])(C1)[C@]1([H])C(=O)N(CC3=CC=C4OCOC4=C3)C(=O)[C@]1([H])[C@]2([H])C1=CC=C(C=C1)C(N)=N	0.31604		1857
DB12573	CC(C)OC(=O)N[C@@H]1CC2=C(C1)C1=CC(=CC=C1N2CC1=CC=CC=N1)C#N	0.314732		1858
DB03581	O[C@H](COP(O)(O)=O)[C@H](O)[C@H](O)[C@@H](O)C=O	0.314731		1859
DB11848	[H][C@@](O)(COP(O)(O)=O)[C@@]([H])(O)[C@]([H])(O)[C@]([H])(O)C=O	0.314731		1859
DB07114	CS(=O)(=O)NC1=CC=C(C=C1)C(O)=O	0.314452		1860
DB07167	CC1CCN(CC1)C1=CC=C(CO)C=C1NC(=O)C1=CC=C(O1)C#N	0.31342		1861
DB15493	OC1=C(CC2=C(NC(=S)NC2=O)C2=CC=CC=C2)C2=CC=CC=C2C=C1	0.313288		1862
DB02989	CC(C)COC1=CC=CC(C2=NC3=C(N2)C=C(Cl)C(=C3)C(N)=N)=C1O	0.31317		1863
DB13329	CC(C)C1=CC2=C(C)C=CC2=C(C)C=C1	0.312807		1864
DB01291	CC(C)(C)NCC(O)C1=NC(CO)=C(O)C=C1	0.312732		1865
DB08570	CC(=O)NC1=C(O)C=C(C=C1[N+]([O-])=O)C(O)=O	0.312554		1866
DB14761	CCC(CC)COC(=O)[C@H](C)NP(=O)(OC[C@H]1O[C@](C#N)([C@H](O)[C@@H]1O)C1=CC=C2N1N=CN=C2N)OC1=CC=CC=C1	0.312433		1867
DB05003	NC1=NC(=O)N2CC12	0.312228		1868
DB12745	[H][C@]1(COC2=C3N(CC)C(=NC3=C(N=C2)C#CC(C)(C)O)C2=NON=C2N)CCCNC1	0.312179		1869
DB04562	OC(=O)CC(CC(O)=O)C(O)=O	0.311366		1870
DB03576	CC(O)C(NCC1=C(COP(O)(O)=O)C=NC(C)=C1O)C(O)=O	0.311339		1871
DB08193	OC(=O)CC1=CC(=CC=C1)[N+]([O-])=O	0.311287		1872
DB04692	[H]N([C@@H](C(C)C)C(=O)N([H])[C@H](C(=O)N([H])C(C[C@@H]1CCN([H])C1=O)\C=C\C(=O)OCC)C1=CC=CC=C1)C(=O)OC(C)(C)C	0.311168		1873
DB12066	CNC(=O)C1=CC=C2C=C(C=CC2=C1)[C@@]1(O)CCN2C=NC=C12	0.310791		1874
DB01069	CC(CN1C2=CC=CC=C2SC2=CC=CC=C12)N(C)C	0.310767		1875
DB08673	CC(C)C1=CN=C(NC2=CC=C(C=C2)S(N)(=O)=O)S1	0.310296		1876
DB03135	ON(CCP(O)(O)=O)C=O	0.310238		1877
DB13228	CN1C=C(C(=O)C2=C1C=C(F)C=C2)S(C)=O	0.309963		1878
DB12515	CC[C@@]1(O)C(=O)OCC2=C1C=C1N(CC3=C1N=C1C=CC=C(N)C1=C3)C2=O	0.309948		1879
DB02128	[H]N([C@@H](CC1=CC=CC=C1)C(=O)N([H])[C@@H](CCC1=CC=CC=C1)C(=O)CO)C(=O)OCC1=CN=CC=C1	0.309681		1880
DB03562	[H]N1C(=O)CCN(C2C[C@H](O)[C@@H](CO)O2)C1=O	0.308966		1881
DB00726	CC(CN(C)C)CN1C2=CC=CC=C2CCC2=CC=CC=C12	0.308702		1882
DB05039	CCC1=C(CC)C=C2CC(CC2=C1)NC[C@H](O)C1=C2C=CC(=O)NC2=C(O)C=C1	0.308646		1883
DB15091	CC[C@@H]1CN(C[C@@H]1C1=CN=C2C=NC3=C(C=CN3)N12)C(=O)NCC(F)(F)F	0.308309		1884
DB02496	CC(=O)[C@@H](O)[C@H](O)COP(O)(O)=O	0.30819		1885
DB03642	CC(C)C[C@H](NC(=O)C1=CC2=C(O1)C=CC=C2)C(=O)N[C@H]1CCCN(CC1=O)S(=O)(=O)C1=CC=CC=N1	0.308004		1886
DB00253	[H][C@@]12CC[C@H](C(C)=O)[C@@]1(C)C[C@H](O)[C@@]1([H])[C@@]2([H])C[C@H](C)C2=CC(=O)CC[C@]12C	0.307582		1887
DB08607	[H][C@]1(CC2=CC=C(OC[C@@]3(C)CCC4=C(C)C(O)=C(C)C(C)=C4O3)C=C2)SC(=O)NC1=O	0.307565		1888
DB12717	CC(C)S(=O)(=O)NC[C@H](C)C1=CC=C(C=C1)C1=CC=C(CCNS(C)(=O)=O)C=C1	0.307428		1889
DB04597	C[C@@]1(OC[C@H]2O[C@@H](O)[C@@H](O)[C@@H](O)[C@@H]2O1)C(O)=O	0.306968		1890
DB04386	C[C@]1(OC[C@H]2O[C@@H](O)[C@H](O)[C@@H](O)[C@H]2O1)C(O)=O	0.306968		1890
DB03825	[Cl-].CCNC1=CC2=[O+]C3=C(C=C(C)C(NCC)=C3)C(C3=CC=CC=C3C(=O)OCC)=C2C=C1C	0.306913		1891
DB07284	NC1=NC=CC=C1NCC1=CC=CC(=C1)C1=CN=CC=C1	0.306848		1892
DB14214	OC1=C(I)C2=C(C=C1I)C1(OC(=O)C3=C1C(Cl)=C(Cl)C(Cl)=C3Cl)C1=CC(I)=C(O)C(I)=C1O2	0.306214		1893
DB04493	OCC(=O)[C@@H](O)[C@H](O)[C@H](O)COP(O)(O)=O	0.30589		1894
DB04277	OCC(=O)[C@@H](O)[C@@H](O)[C@H](O)COP(O)(O)=O	0.30589		1894
DB03386	N[C@@H](CC1=CNC2=C1C(F)=CC=C2)C(O)=O	0.305735		1895
DB11790	C[C@@H]1NC(C)(C)CO[C@@]1(O)C1=CC=CC(Cl)=C1	0.305664		1896
DB07247	NC(=O)NCC1=CC(=CC=C1)C1=C(O)C(=CC=C1)C1=CC2=C(N1)C=CN=C2	0.305546		1897
DB11405	[H]O[C@@H]1C(C)=C[C@@]2([H])C(=O)O[C@@]3([H])C[C@@]([H])(C\C=C(C)/[C@@H](O[C@H]4C[C@H](OC)[C@H](O[C@H]5C[C@@H](OC)[C@H](N([H])C(C)=O)[C@H](C)O5)[C@H](C)O4)[C@@H](C)\C=C/C=C4/CO[C@@]1([H])[C@]24O[H])O[C@@]1(C3)O[C@H](C(C)C)[C@@H](C)C=C1	0.305307		1898
DB11264	[Ca++].OCC(CO)OP([O-])([O-])=O	0.305005		1899
DB03226	OCC(F)(F)F	0.304951		1900
DB01098	CC(C)C1=NC(=NC(C2=CC=C(F)C=C2)=C1\C=C\[C@@H](O)C[C@@H](O)CC(=O)O)N(C)S(C)(=O)=O	0.304538		1901
DB03167	OC1=C(Br)C(Br)=C(Br)C(Br)=C1Br	0.303979		1902
DB08000	OC(=O)CN1C(=O)C2=C(C(=CC3=CC=CC=C23)C(O)=O)S1(=O)=O	0.303956		1903
DB08386	C(OC1=CC=C(C=C1)C1=NNC=C1C1=CC=NC=C1)C1=CC=C2C=CC=CC2=N1	0.303729		1904
DB07266	CCN1C(=O)C(C)(C)C2=CC3=C(C=C12)C1=C(N3)C2=C(CCC1)C(C)=NN2	0.303616		1905
DB07589	[H][C@@](CS(=O)(=O)CC1=CC=CC=C1)(N[C@@]([H])(C1=CC=C(O)C=C1)C(F)(F)F)C(=O)NC1(CN)CC1	0.303565		1906
DB01692	[H][C@](O)(CS)[C@]([H])(O)CS	0.303532		1907
DB04447	O[C@@H](CS)[C@@H](O)CS	0.303532		1907
DB02184	O[C@H](CS)[C@H](O)CS	0.303532		1907
DB03227	NC(=O)C1=CC=C[N+](=C1)[C@@H]1O[C@@H](COP(O)(O)=O)[C@H](O)[C@H]1O	0.303378		1908
DB14921	CC(C)N1C(=O)NC(N[C@@H](C)C2=CC=CC=C2)=CC1=O	0.302812		1909
DB08598	[H][C@]1(C)CN2C(=S)NC3=C2C(CN1CC=C(C)C)=CC(Cl)=C3	0.302382		1910
DB07031	CC1(C)CCC(C)(C)C2=C1C=CC(=C2)[C@@H](O)C(=O)NC1=C(F)C=C(C=C1)C(O)=O	0.301911		1911
DB07294	CC1(C)CCC(C)(C)C2=C1C=CC(=C2)[C@H](O)C(=O)NC1=C(F)C=C(C=C1)C(O)=O	0.301911		1911
DB04754	NC1=NC(=O)C2=C(N1)N(C=N2)[C@@H]1O[C@H](CO)[C@H]2O[C@@H](CP(O)(O)=O)O[C@@H]12	0.301466		1912
DB09097	[H][C@]12C[C@@H](CN(CCC)[C@]1([H])CC1=CC=CC(O)=C1C2)NS(=O)(=O)N(CC)CC	0.301439		1913
DB02093	[H]N(O)C(=O)[C@@H](O)[C@H](O)[C@H](O)COP(O)(O)=O	0.301372		1914
DB02483	[H]N([H])C(=O)C1=C[N+](=CC=C1)[C@@H]1O[C@H](COP([O-])(=O)OP(O)(=O)OC[C@H]2O[C@H]([C@H](O)[C@@H]2O)N2C=NC3=C2N=CN2C=CN=C32)[C@@H](O)[C@H]1O	0.301229		1915
DB03978	[H][C@](N)(CC1=CC=C(O)C=C1)C=O	0.301143		1916
DB13806	O=C1N(C2=CC=CC=C2C1(CC1=CC=NC=C1)CC1=CC=NC=C1)C1=CC=CC=C1	0.301113		1917
DB08055	ClC1=C(NC2=NC=C(N3C=NC=C23)C2=CC=CC=C2)C=CC=C1	0.300882		1918
DB01709	OC[C@@H](OP(O)(O)=O)C(O)=O	0.300117		1919
DB01085	CC[C@H]1[C@@H](CC2=CN=CN2C)COC1=O	0.299702		1920
DB07607	C[S@@](=O)C1=CC=C(C=C1)C1=NC(=C(N1)C1=CC(I)=CC=C1)C1=CC=NC=C1	0.299507		1921
DB01923	[H][C@](O)(COP(O)(O)=O)[C@@]([H])(O)C(=O)CO	0.299477		1922
DB04034	OCC(=O)[C@@H](O)[C@H](O)COP(O)(O)=O	0.299477		1923
DB00704	[H][C@@]12OC3=C(O)C=CC4=C3[C@@]11CCN(CC3CC3)[C@]([H])(C4)[C@]1(O)CCC2=O	0.298921		1924
DB02928	N[C@@H](CC1=CC(N)=C(O)C=C1O)C(O)=O	0.298901		1925
DB08539	C(NC1=CC(=NC2=C(C=NN12)C1CC1)C1=CC=CC=C1)C1=CN=CC=C1	0.298687		1926
DB04061	[H][C@@](N)(C1CC2=CC=CC=C2C1)C(O)=O	0.298603		1927
DB04817	CN(CS(O)(=O)=O)C1=C(C)N(C)N(C1=O)C1=CC=CC=C1	0.298437		1928
DB05540	N[C@@H](CN(O)N=O)C(O)=O	0.298353		1929
DB11938	CC(C)C[C@@H](NC(=O)[C@@H](CC1=CC=CC=C1)NC(=O)[C@H](N)CC1=CC=CC=C1)C(=O)N[C@H](CCCCN)C(=O)N1CCC(N)(CC1)C(O)=O	0.298012		1930
DB07821	[H][C@](C)(O[P@]([H])(C)=O)C(C)(C)C	0.297127		1931
DB07093	OC(=O)CN1C=CC(=O)N(CC2=NC3=CC(Cl)=CC=C3S2)C1=O	0.29707		1932
DB01695	ONC(=O)CCCP([O-])([O-])=O	0.296898		1933
DB11554	[H]\C1=C([H])/C(=O)[C@]([H])(C)C[C@]([H])(CC=O)[C@]([H])(O[C@]2([H])O[C@]([H])(C)[C@@]([H])(O[C@@]3([H])C[C@@](C)(O)[C@@]([H])(OC(=O)CC(C)C)[C@]([H])(C)O3)[C@]([H])(N(C)C)[C@@]2([H])O)[C@@]([H])(C)[C@@]([H])(CC(=O)O[C@]([H])(CC)[C@@]([H])(CO[C@]2([H])O[C@]([H])(C)[C@@]([H])(O)[C@@]([H])(OC)[C@@]2([H])OC)C([H])=C1C)OC(C)=O	0.296651		1934
DB08604	OC1=CC(Cl)=CC=C1OC1=C(Cl)C=C(Cl)C=C1	0.296533		1935
DB05804	[H][C@@]12CCC(=O)[C@@]1(C)CC[C@@]1([H])[C@@]2([H])CC=C2C[C@H](CC[C@]12C)OS(O)(=O)=O	0.29649		1936
DB04584	N\C(=C/C1=CC=CC=C1)C(O)=O	0.296413		1937
DB00307	CC1=CC2=C(C=C1C(=C)C1=CC=C(C=C1)C(O)=O)C(C)(C)CCC2(C)C	0.296377		1938
DB03441	[H][C@@](CI)(CC1=CC=CC=C1)C(O)=O	0.295842		1939
DB02867	OC[C@H]1OC(OP(O)(O)=O)[C@@H](O)[C@@H](O)[C@@H]1O	0.295778		1940
DB12283	CC(C)C(=O)OC[C@]1(O[C@H]([C@H](OC(=O)C(C)C)[C@@H]1OC(=O)C(C)C)N1C=CC(N)=NC1=O)N=[N+]=[N-]	0.295482		1941
DB04173	OC[C@@H]1O[C@@](O)(CO)[C@H](O)[C@H]1O	0.29536		1942
DB09233	[H]N1C(C)=C(C(C2=CC(=CC=C2)[N+]([O-])=O)C(C(=O)OCC2COC3(CCN(CC3)C3=CC=C(Cl)C=C3)O2)=C1C)C(=O)OC	0.294378		1943
DB02729	O[C@@H]1[C@@H](O)[C@@H](CC2=CC=CC=C2)N(CC2=CC=CC(=C2)C(=O)NC2=NC3=C(N2)C=CC=C3)C(=O)N(CC2=CC(=CC=C2)C(=O)NC2=NC3=C(N2)C=CC=C3)[C@@H]1CC1=CC=CC=C1	0.293941		1944
DB07205	[H][C@]1(COP(O)(O)=O)O[C@@]([H])(N2C=NC3=C2N=CN=C3NCCC(C)C)[C@]([H])(O)[C@]1([H])O	0.293421		1945
DB01570	CCC(=O)N(C1CCN(CC(O)C2=CC=CC=C2)CC1C)C1=CC=CC=C1	0.293189		1946
DB12096	CC(C)N1N=CC2=C1C(=O)CC1(CCN(CC1)C(=O)C1=CC=C3N=C(C)NC3=C1)C2	0.293111		1947
DB13912	CO[C@H]1[C@H](OC(=O)C2=CC=C(C)N2)[C@H](O)[C@@H](OC2=C(C)C3=C(C=C2)C(O)=C(NC(=O)C2=C(C)C(=CN2)C(=O)NC2=C(O)C4=C(OC2=O)C(C)=C(O[C@H]2OC(C)(C)[C@@H](OC)[C@H](OC(=O)C5=CC=C(C)N5)[C@@H]2O)C=C4)C(=O)O3)OC1(C)C	0.29305		1948
DB07624	[H][C@@]1(C)CN(CC2(CC2)C(N)=O)CCN1S(=O)(=O)C1=CC=C(C=C1)[C@](C)(O)C(F)(F)F	0.29286		1949
DB03473	CNC(=O)CC[C@H](N)C(O)=O	0.292496		1950
[truncated: 8,247 more rows]
